# Supplementary material for: 6-Bromo-1-(1,2-propadien­yl)-3-(2-propyn­yl)-1H-imidazo[4,5-b]pyridin-2(3H)-one
Source: Acta Crystallogr Sect E Struct Rep Online. 2010 Mar 6;66(Pt 4):o755. doi: 10.1107/S1600536810007695 (PMC2983773; doi:10.1107/S1600536810007695)
Supplement: Supplementary file 2 [file e-66-0o755-Isup2.hkl]

# 
# h,k,l, Fc-squared, Fo-squared, sigma(Fo-squared) and status flag 
# 
data_I
_shelx_title '  P21/n' 
_shelx_refln_list_code          4 
_shelx_F_calc_maximum      228.25 
_exptl_crystal_F_000       576.00 
_reflns_d_resolution_high  0.7170 
 
loop_ 
 _symmetry_equiv_pos_as_xyz 
 'x, y, z' 
 '-x+1/2, y+1/2, -z+1/2' 
 '-x, -y, -z' 
 'x-1/2, -y-1/2, z-1/2' 
 
_cell_length_a     9.6369 
_cell_length_b     9.3086 
_cell_length_c    13.5481 
_cell_angle_alpha  90.000 
_cell_angle_beta   99.123 
_cell_angle_gamma  90.000 
 
_shelx_F_squared_multiplier     1.000 
 
loop_ 
 _refln_index_h 
 _refln_index_k 
 _refln_index_l 
 _refln_F_squared_calc 
 _refln_F_squared_meas 
 _refln_F_squared_sigma 
 _refln_observed_status 
   2   0   0      522.03      596.12      6.60 o 
   4   0   0      546.36      511.80      5.89 o 
   6   0   0      221.70      213.86      3.36 o 
   8   0   0        7.15        5.68      2.34 o 
  10   0   0       97.37      105.26      4.64 o 
  12   0   0        4.47        6.13      5.57 o 
   1   1   0     3488.24     3382.07     40.66 o 
   2   1   0     3882.68     3909.60     31.58 o 
   3   1   0      362.11      317.25      2.75 o 
   4   1   0      676.34      699.89      5.71 o 
   5   1   0     3720.94     3824.39     30.47 o 
   6   1   0       39.63       34.48      1.12 o 
   7   1   0      164.17      177.22      2.63 o 
   8   1   0      553.66      549.06      6.35 o 
   9   1   0       51.97       49.75      2.22 o 
  10   1   0       13.09       10.56      2.57 o 
  11   1   0       52.91       60.96      3.17 o 
  12   1   0        0.27       -1.46      3.98 o 
  13   1   0        0.28       -0.72      5.05 o 
   0   2   0     2645.20     2679.73     30.99 o 
   1   2   0     1441.13     1332.48     10.87 o 
   2   2   0     2163.71     2337.95     19.01 o 
   3   2   0     9541.89     9333.29     73.91 o 
   4   2   0       40.50       40.01      0.85 o 
   5   2   0       14.31       16.63      0.90 o 
   6   2   0      675.52      737.79      6.65 o 
   7   2   0      352.85      354.24      4.17 o 
   8   2   0      285.09      273.07      4.05 o 
   9   2   0      157.24      157.46      3.12 o 
  10   2   0       38.70       37.32      2.94 o 
  11   2   0        0.06       -2.95      3.11 o 
  12   2   0       33.13       33.54      5.36 o 
  13   2   0        1.94        5.99      5.75 o 
   1   3   0        6.76        5.71      0.58 o 
   2   3   0     6950.31     6944.41     55.07 o 
   3   3   0      985.16     1124.46      9.07 o 
   4   3   0      337.27      301.67      2.91 o 
   5   3   0       23.08       25.81      1.12 o 
   6   3   0       30.15       35.53      1.41 o 
   7   3   0       23.47       26.85      1.66 o 
   8   3   0      773.51      771.94      9.42 o 
   9   3   0       15.17       16.04      2.34 o 
  10   3   0        1.67       -0.36      2.71 o 
  11   3   0       48.79       52.37      3.75 o 
  12   3   0        0.81        4.52      4.93 o 
   0   4   0     4496.70     4253.06     46.22 o 
   1   4   0      480.05      501.72      4.32 o 
   2   4   0      679.91      746.07      6.19 o 
   3   4   0     2224.60     2447.74     20.41 o 
   4   4   0      531.87      460.61      4.60 o 
   5   4   0      490.92      503.38      5.17 o 
   6   4   0      723.46      736.18      7.67 o 
   7   4   0       14.82       16.68      1.87 o 
   8   4   0        2.17       -1.46      2.04 o 
   9   4   0       72.31       76.86      3.29 o 
  10   4   0      120.65      123.26      3.68 o 
  11   4   0        7.11        7.22      3.77 o 
  12   4   0        0.05        2.81      5.15 o 
   1   5   0     5381.30     5421.24     44.50 o 
   2   5   0      187.87      180.96      2.84 o 
   3   5   0      202.07      195.75      2.55 o 
   4   5   0      404.56      440.98      4.69 o 
   5   5   0     1002.62      978.60     10.29 o 
   6   5   0        1.62        2.28      1.53 o 
   7   5   0      124.15      124.72      3.46 o 
   8   5   0      216.82      221.31      4.37 o 
   9   5   0       51.57       52.60      2.92 o 
  10   5   0       39.31       40.14      3.29 o 
  11   5   0       42.02       44.03      4.49 o 
  12   5   0        1.34        6.55      5.45 o 
   0   6   0     1037.63      991.92     14.35 o 
   1   6   0     1275.99     1256.27     12.00 o 
   2   6   0      565.57      561.74      6.50 o 
   3   6   0     1454.98     1465.66     14.35 o 
   4   6   0      101.56      101.54      2.44 o 
   5   6   0      150.62      158.27      3.03 o 
   6   6   0      442.43      430.08      5.60 o 
   7   6   0       18.08       21.13      2.47 o 
   8   6   0        4.91        4.63      2.74 o 
   9   6   0        0.75        5.52      3.13 o 
  10   6   0        6.54        4.73      3.90 o 
  11   6   0        7.15        9.49      4.45 o 
   1   7   0      123.67      144.47      2.51 o 
   2   7   0     2211.55     2183.08     21.97 o 
   3   7   0        4.71        3.77      1.60 o 
   4   7   0      411.75      399.20      6.30 o 
   5   7   0        7.79        6.64      2.10 o 
   6   7   0      198.52      205.97      4.09 o 
   7   7   0       17.85       15.82      2.90 o 
   8   7   0       17.06       12.73      3.17 o 
   9   7   0        3.64        6.36      3.66 o 
  10   7   0        3.35       -2.25      4.26 o 
  11   7   0        0.08       -2.07      5.29 o 
   0   8   0       23.84        9.15      3.07 o 
   1   8   0      346.49      331.27      5.08 o 
   2   8   0        3.10        2.54      1.74 o 
   3   8   0      494.51      466.41      6.41 o 
   4   8   0       59.23       56.79      2.72 o 
   5   8   0        1.11        2.04      2.76 o 
   6   8   0       58.42       59.73      3.90 o 
   7   8   0      356.65      371.61      8.47 o 
   8   8   0       13.83        9.21      3.58 o 
   9   8   0       26.90       24.17      4.67 o 
  10   8   0        8.09        7.10      5.56 o 
   1   9   0      585.51      601.55      8.41 o 
   2   9   0       68.87       73.97      2.71 o 
   3   9   0       59.78       72.79      2.95 o 
   4   9   0      323.46      312.70      6.01 o 
   5   9   0       42.47       53.61      3.31 o 
   6   9   0        0.81       -4.21      4.76 o 
   7   9   0        3.49        4.15      3.83 o 
   8   9   0       36.51       26.18      4.32 o 
   9   9   0       21.78       24.35      5.56 o 
   0  10   0      310.36      294.89      9.23 o 
   1  10   0        2.47        0.63      3.28 o 
   2  10   0      186.45      179.80      4.84 o 
   3  10   0        0.09        2.71      3.54 o 
   4  10   0      135.86      137.22      5.09 o 
   5  10   0        0.83        1.58      4.01 o 
   6  10   0       11.87       14.24      4.46 o 
   7  10   0        0.78       -0.23      4.74 o 
   8  10   0        8.07       -7.50      5.41 o 
   1  11   0      161.90      160.28      5.98 o 
   2  11   0        7.96       18.23      4.18 o 
   3  11   0      119.65      118.17      5.22 o 
   4  11   0       45.53       55.66      5.03 o 
   5  11   0       13.17       19.85      4.91 o 
   6  11   0        2.50        2.58      4.98 o 
   7  11   0        7.68       -0.46      7.39 o 
   0  12   0       35.76       30.18      6.72 o 
   1  12   0       25.59       18.74      4.94 o 
   2  12   0        1.19        2.18      4.88 o 
   3  12   0       17.91       24.57      4.96 o 
   4  12   0        7.95        9.77      5.10 o 
   5  12   0        0.14        5.38      7.10 o 
 -13   0   1        6.40        9.39      6.68 o 
 -11   0   1       76.72       79.75      5.48 o 
  -9   0   1      899.25      886.32     13.60 o 
  -7   0   1      291.57      294.90      4.78 o 
  -5   0   1     3833.77     4322.72     48.56 o 
  -3   0   1    17563.63    17028.45    191.05 o 
   1   0   1      283.96      298.35      6.41 o 
   3   0   1       92.28       91.20      1.53 o 
   5   0   1        0.47        1.56      1.22 o 
   7   0   1     2373.22     2341.66     30.70 o 
   9   0   1       38.63       28.81      3.25 o 
  11   0   1       32.70       34.47      4.51 o 
  13   0   1       54.16       60.27      8.23 o 
 -13   1   1       29.52       32.45      4.89 o 
 -12   1   1       12.83       17.62      3.81 o 
 -11   1   1        0.96        2.52      3.29 o 
 -10   1   1        7.41       12.21      2.25 o 
  -9   1   1       37.44       36.56      1.72 o 
  -8   1   1        9.28       10.54      1.37 o 
  -7   1   1       15.00       13.86      1.17 o 
  -6   1   1      860.30      861.27      7.53 o 
  -5   1   1     1496.66     1622.48     12.88 o 
  -4   1   1     3209.92     3394.15     27.00 o 
  -3   1   1        1.59        0.75      0.39 o 
  -2   1   1     7743.10     7564.50     61.29 o 
  -1   1   1     7136.95     6927.06     68.31 o 
   0   1   1       45.61       34.57      1.44 o 
   1   1   1      128.62      128.98      1.74 o 
   2   1   1    15014.99    14586.20    113.79 o 
   3   1   1        8.94       13.20      0.50 o 
   4   1   1     3604.52     3849.43     28.83 o 
   5   1   1      366.59      325.66      2.96 o 
   6   1   1      271.07      237.45      2.69 o 
   7   1   1      804.89      824.61      8.49 o 
   8   1   1      525.76      526.05      6.33 o 
   9   1   1       20.62       23.51      2.14 o 
  10   1   1        0.28        0.27      2.65 o 
  11   1   1       11.00       13.62      3.03 o 
  12   1   1        6.83       13.44      3.92 o 
  13   1   1       37.14       45.97      5.74 o 
 -13   2   1       24.20       21.31      5.29 o 
 -12   2   1       26.61       31.53      3.83 o 
 -11   2   1       20.72       24.27      3.03 o 
 -10   2   1       28.95       32.98      2.90 o 
  -9   2   1      266.79      246.45      4.05 o 
  -8   2   1        1.01        1.39      1.41 o 
  -7   2   1       38.05       43.04      1.37 o 
  -6   2   1     2207.34     2172.85     18.70 o 
  -5   2   1      176.93      210.70      2.23 o 
  -4   2   1     5406.58     5409.77     43.00 o 
  -3   2   1      852.91      883.74      7.21 o 
  -2   2   1     4564.26     4625.95     36.20 o 
  -1   2   1     2262.15     2428.54     19.02 o 
   0   2   1     1508.52     1520.61     11.99 o 
   1   2   1     5205.18     5272.34     46.32 o 
   2   2   1       41.56       50.81      0.97 o 
   3   2   1     1127.56     1220.94     10.08 o 
   4   2   1     6433.65     6571.13     51.27 o 
   5   2   1        0.25        0.20      0.86 o 
   6   2   1     1592.30     1676.38     13.93 o 
   7   2   1      377.56      355.83      4.27 o 
   8   2   1        7.17        4.85      1.75 o 
   9   2   1      264.15      256.53      4.70 o 
  10   2   1       44.63       51.64      3.06 o 
  11   2   1        0.92       -0.88      3.13 o 
  12   2   1        0.84       -0.24      4.55 o 
 -12   3   1        2.67       10.68      4.33 o 
 -11   3   1       71.43       71.77      3.72 o 
 -10   3   1        0.60       -1.44      2.82 o 
  -9   3   1       10.29       18.80      2.32 o 
  -8   3   1      156.14      152.39      2.67 o 
  -7   3   1      513.88      535.63      5.74 o 
  -6   3   1      122.54      125.53      2.12 o 
  -5   3   1      192.76      152.89      2.03 o 
  -4   3   1      547.25      598.50      5.12 o 
  -3   3   1      111.26      113.51      1.40 o 
  -2   3   1     2870.34     2828.33     22.21 o 
  -1   3   1    13131.69    13004.43     99.78 o 
   0   3   1      253.55      225.16      2.19 o 
   1   3   1     2485.25     2551.72     23.01 o 
   2   3   1      365.90      325.39      3.20 o 
   3   3   1       75.42       60.67      1.18 o 
   4   3   1      195.91      194.90      2.34 o 
   5   3   1     3953.41     4114.29     33.92 o 
   6   3   1      222.83      216.10      3.01 o 
   7   3   1       20.54       25.42      1.85 o 
   8   3   1      149.84      147.11      3.07 o 
   9   3   1        8.58        7.76      2.52 o 
  10   3   1        1.83        4.20      2.97 o 
  11   3   1        0.89       -0.07      3.49 o 
  12   3   1        1.13       -0.45      5.27 o 
 -12   4   1        4.84        7.42      4.68 o 
 -11   4   1        0.04       -1.67      3.96 o 
 -10   4   1        0.55        1.55      3.06 o 
  -9   4   1       74.26       69.95      2.66 o 
  -8   4   1      486.09      464.23      6.14 o 
  -7   4   1      122.44      124.15      2.40 o 
  -6   4   1      705.45      703.70      7.16 o 
  -5   4   1       17.48       22.50      1.13 o 
  -4   4   1      775.35      815.99      7.15 o 
  -3   4   1     3061.02     3063.85     24.93 o 
  -2   4   1        8.69       12.73      0.73 o 
  -1   4   1      582.89      575.18      4.65 o 
   0   4   1      944.93      947.16      7.88 o 
   1   4   1     1988.71     1951.94     15.87 o 
   2   4   1      309.82      328.75      3.24 o 
   3   4   1     1094.66     1035.62      9.58 o 
   4   4   1      532.90      533.55      5.34 o 
   5   4   1        1.88        4.55      1.51 o 
   6   4   1       33.55       32.25      1.50 o 
   7   4   1      472.05      460.97      5.83 o 
   8   4   1       41.19       37.86      2.41 o 
   9   4   1       66.21       66.51      3.02 o 
  10   4   1       15.95       17.98      3.19 o 
  11   4   1        0.29       -1.48      4.24 o 
  12   4   1        1.16       -2.00      4.75 o 
 -12   5   1        9.21        8.97      5.28 o 
 -11   5   1        4.67        8.18      3.87 o 
 -10   5   1        7.11        3.03      3.18 o 
  -9   5   1        6.69        3.37      2.49 o 
  -8   5   1      336.92      319.08      5.08 o 
  -7   5   1       48.64       49.40      2.12 o 
  -6   5   1        1.95        4.51      1.54 o 
  -5   5   1       24.19       30.87      1.56 o 
  -4   5   1     2555.47     2590.75     23.27 o 
  -3   5   1      653.28      685.35      6.18 o 
  -2   5   1     1970.63     1931.88     15.69 o 
  -1   5   1       92.55       98.15      1.91 o 
   0   5   1        2.81        1.46      0.83 o 
   1   5   1      143.23      168.97      2.02 o 
   2   5   1     2567.14     2557.04     22.85 o 
   3   5   1      162.91      161.27      2.95 o 
   4   5   1      479.53      478.64      5.47 o 
   5   5   1      353.76      351.34      4.37 o 
   6   5   1      137.91      141.38      2.76 o 
   7   5   1       11.35        7.53      2.21 o 
   8   5   1       88.55       86.12      3.07 o 
   9   5   1        2.95        3.02      2.94 o 
  10   5   1       34.43       34.14      3.63 o 
  11   5   1       27.84       39.19      4.50 o 
  12   5   1        0.17        2.70      5.25 o 
 -11   6   1        0.02       -3.86      4.27 o 
 -10   6   1        3.22        1.73      3.58 o 
  -9   6   1        9.63        4.39      3.32 o 
  -8   6   1        0.10       -3.47      2.75 o 
  -7   6   1       54.30       53.27      2.38 o 
  -6   6   1      485.77      486.31      6.23 o 
  -5   6   1       76.30       79.30      2.17 o 
  -4   6   1      809.56      811.77      9.00 o 
  -3   6   1     1972.02     1978.14     18.68 o 
  -2   6   1        9.41       24.64      1.24 o 
  -1   6   1      165.42      170.46      3.46 o 
   0   6   1     2506.74     2503.30     24.93 o 
   1   6   1      918.40      937.93      9.72 o 
   2   6   1      666.88      708.86      7.68 o 
   3   6   1      790.83      790.46      8.58 o 
   4   6   1      196.99      192.90      3.32 o 
   5   6   1      115.39      115.99      3.03 o 
   6   6   1        2.23        1.32      1.91 o 
   7   6   1      221.51      225.98      4.08 o 
   8   6   1      148.49      165.05      4.25 o 
   9   6   1       81.69       76.68      3.84 o 
  10   6   1       36.21       41.24      4.03 o 
  11   6   1        0.08       -4.37      4.76 o 
 -11   7   1        0.99        4.57      4.86 o 
 -10   7   1        6.75        4.68      4.11 o 
  -9   7   1       10.25        8.97      3.72 o 
  -8   7   1       17.67       17.05      3.50 o 
  -7   7   1      132.97      125.45      3.55 o 
  -6   7   1      112.89      116.01      3.30 o 
  -5   7   1     1343.30     1361.42     15.59 o 
  -4   7   1       17.38       18.90      1.93 o 
  -3   7   1       44.55       47.16      1.80 o 
  -2   7   1       72.36       77.15      1.93 o 
  -1   7   1      662.22      625.36      8.87 o 
   0   7   1        0.13       -0.67      1.51 o 
   1   7   1     1204.23     1182.23     14.91 o 
   2   7   1       79.56       80.67      2.06 o 
   3   7   1      329.23      329.67      4.39 o 
   4   7   1       19.21       15.63      2.10 o 
   5   7   1      918.92      925.27     13.41 o 
   6   7   1        0.11       -0.69      2.34 o 
   7   7   1       87.13       83.32      4.10 o 
   8   7   1       18.16       21.47      3.48 o 
   9   7   1       45.08       49.95      4.78 o 
  10   7   1        2.57       14.61      4.67 o 
  11   7   1        0.24        1.60      7.56 o 
 -10   8   1       13.36       11.51      4.89 o 
  -9   8   1        1.27       -3.44      4.48 o 
  -8   8   1        8.98       11.72      4.46 o 
  -7   8   1       11.40       18.06      3.20 o 
  -6   8   1       92.66       88.28      3.69 o 
  -5   8   1      325.44      324.32      5.80 o 
  -4   8   1       56.08       55.73      2.55 o 
  -3   8   1      467.66      465.96      6.32 o 
  -2   8   1      357.75      339.23      5.29 o 
  -1   8   1       12.52       11.91      2.21 o 
   0   8   1     1450.02     1423.61     18.94 o 
   1   8   1      188.55      185.11      3.22 o 
   2   8   1        1.40        0.53      1.85 o 
   3   8   1        2.02        2.59      2.06 o 
   4   8   1      338.47      343.90      5.92 o 
   5   8   1       41.70       36.52      3.20 o 
   6   8   1      497.83      476.53      9.85 o 
   7   8   1      129.89      139.91      4.46 o 
   8   8   1        9.60        5.36      3.75 o 
   9   8   1        5.02       -5.73      4.54 o 
  10   8   1        7.20        4.71      5.49 o 
  -9   9   1        1.05        0.11      4.84 o 
  -8   9   1       50.32       60.44      5.00 o 
  -7   9   1        9.94        6.26      3.67 o 
  -6   9   1       19.76       20.44      3.33 o 
  -5   9   1      141.69      145.04      4.17 o 
  -4   9   1       92.29      104.60      3.42 o 
  -3   9   1       36.01       40.00      3.19 o 
  -2   9   1      297.12      289.40      5.37 o 
  -1   9   1       59.94       52.61      2.98 o 
   0   9   1        2.72        3.57      2.47 o 
   1   9   1      178.83      175.49      3.58 o 
   2   9   1      293.98      284.36      6.46 o 
   3   9   1       77.21       88.63      3.25 o 
   4   9   1       51.91       47.02      3.19 o 
   5   9   1       54.44       59.58      3.56 o 
   6   9   1      156.34      165.80      4.92 o 
   7   9   1       31.57       32.01      4.19 o 
   8   9   1       19.59       11.93      4.74 o 
   9   9   1        0.35        2.57      6.07 o 
  -8  10   1        2.50        8.06      5.33 o 
  -7  10   1       13.60       13.74      4.61 o 
  -6  10   1        0.40       -1.14      4.22 o 
  -5  10   1      138.05      126.52      5.12 o 
  -4  10   1       21.90       22.85      4.05 o 
  -3  10   1      161.33      167.78      5.57 o 
  -2  10   1        0.25       -2.19      3.28 o 
  -1  10   1      216.45      222.70      5.27 o 
   0  10   1       18.08       12.46      3.38 o 
   1  10   1       26.55       29.56      3.64 o 
   2  10   1       25.46       15.53      3.61 o 
   3  10   1      496.19      492.68      9.01 o 
   4  10   1        0.14        2.25      3.99 o 
   5  10   1       66.44       63.64      4.76 o 
   6  10   1        6.08        4.57      4.71 o 
   7  10   1        1.27       -5.04      4.65 o 
   8  10   1        0.15       -4.87      5.04 o 
  -7  11   1        0.15       -6.52      5.59 o 
  -6  11   1        2.85       -0.63      5.39 o 
  -5  11   1       60.08       73.89      5.42 o 
  -4  11   1       71.03       60.44      5.07 o 
  -3  11   1       18.53       23.23      4.50 o 
  -2  11   1      287.16      297.06      7.23 o 
  -1  11   1       52.43       54.90      4.32 o 
   0  11   1        0.33       -5.86      3.91 o 
   1  11   1        8.92       12.54      4.09 o 
   2  11   1        1.83        8.17      4.05 o 
   3  11   1       17.68       18.52      4.39 o 
   4  11   1        1.09       -3.66      4.70 o 
   5  11   1       12.76       12.86      4.85 o 
   6  11   1        0.59       -0.60      5.15 o 
  -5  12   1        1.28        2.17      5.66 o 
  -4  12   1        1.38        6.45      5.30 o 
  -3  12   1        0.71       -4.83      4.86 o 
  -2  12   1        8.91        9.62      4.97 o 
  -1  12   1       74.52       76.79      5.35 o 
   0  12   1       78.06       89.39      5.46 o 
   1  12   1       20.02       25.53      4.79 o 
   2  12   1        0.17        2.22      4.84 o 
   3  12   1        7.03        9.54      5.06 o 
   4  12   1       36.84       36.21      5.51 o 
 -12   0   2       44.89       41.99      5.62 o 
 -10   0   2       42.49       50.25      4.37 o 
  -8   0   2       92.22       86.67      2.73 o 
  -6   0   2     1946.55     2110.04     25.42 o 
  -4   0   2     3452.71     3497.80     45.76 o 
  -2   0   2     1374.79     1454.96     25.12 o 
   0   0   2      122.93      118.63      2.00 o 
   2   0   2     8441.37     8699.34    100.30 o 
   4   0   2     9692.02     9649.38    101.50 o 
   6   0   2     3374.40     3444.70     38.89 o 
   8   0   2      574.09      557.02      9.70 o 
  10   0   2      121.85      127.42      5.29 o 
  12   0   2       75.25       78.97      6.44 o 
 -13   1   2        1.38        0.35      4.33 o 
 -12   1   2        4.60        6.06      3.46 o 
 -11   1   2        1.44        1.35      3.24 o 
 -10   1   2        7.89        6.98      2.79 o 
  -9   1   2        1.14        1.28      1.69 o 
  -8   1   2      245.04      262.94      4.03 o 
  -7   1   2      598.02      639.04      6.48 o 
  -6   1   2       20.45       14.09      0.91 o 
  -5   1   2     3076.55     3188.94     27.20 o 
  -4   1   2      195.63      171.76      1.72 o 
  -3   1   2      100.19      104.71      1.17 o 
  -2   1   2     8724.43     8532.61     78.52 o 
  -1   1   2     2057.74     2120.02     16.88 o 
   0   1   2        6.74        7.02      0.45 o 
   1   1   2    14944.18    13863.95    129.56 o 
   2   1   2    11496.49    11300.87     89.10 o 
   3   1   2     2979.63     3008.49     23.19 o 
   4   1   2      290.98      287.66      2.68 o 
   5   1   2     1101.18     1057.18      8.88 o 
   6   1   2     1146.14     1191.46     10.18 o 
   7   1   2      182.25      184.66      2.86 o 
   8   1   2       35.09       34.19      2.11 o 
   9   1   2      132.23      140.92      3.29 o 
  10   1   2        6.58        7.17      2.78 o 
  11   1   2       13.31       15.05      3.41 o 
  12   1   2        3.33       10.21      4.05 o 
 -13   2   2        5.78       10.53      4.70 o 
 -12   2   2        8.57       15.80      3.67 o 
 -11   2   2       16.41       16.88      3.24 o 
 -10   2   2        0.48        3.67      2.41 o 
  -9   2   2      113.52      118.48      2.61 o 
  -8   2   2       27.26       27.23      1.57 o 
  -7   2   2      728.29      709.90      7.57 o 
  -6   2   2        1.80        4.28      0.93 o 
  -5   2   2      843.54      903.93      8.13 o 
  -4   2   2       12.51       18.52      0.68 o 
  -3   2   2      644.48      661.64      5.54 o 
  -2   2   2      933.29     1016.94      7.97 o 
  -1   2   2      602.59      699.25      5.37 o 
   0   2   2    17810.52    17208.75    136.26 o 
   1   2   2    14605.39    14244.83    122.99 o 
   2   2   2      650.63      669.20      6.58 o 
   3   2   2     8450.45     8626.03     69.37 o 
   4   2   2        2.77        4.12      0.75 o 
   5   2   2      323.73      389.36      3.71 o 
   6   2   2       75.52       79.64      1.70 o 
   7   2   2       37.81       38.22      1.68 o 
   8   2   2      135.46      132.63      2.86 o 
   9   2   2      181.69      169.90      3.78 o 
  10   2   2        1.83        2.65      2.91 o 
  11   2   2       48.79       56.16      3.75 o 
  12   2   2        4.77       -2.23      5.06 o 
 -13   3   2        1.42        4.51      5.25 o 
 -12   3   2        3.33        0.62      3.93 o 
 -11   3   2        0.33        4.65      3.51 o 
 -10   3   2       35.49       33.95      3.03 o 
  -9   3   2       22.38       22.15      2.40 o 
  -8   3   2      321.73      325.76      4.75 o 
  -7   3   2      663.82      666.58      7.41 o 
  -6   3   2        1.43        0.91      1.21 o 
  -5   3   2      143.68      145.68      1.86 o 
  -4   3   2     6969.29     7278.15     55.96 o 
  -3   3   2        5.23        5.02      0.60 o 
  -2   3   2     3966.84     3932.38     29.87 o 
  -1   3   2     1163.85     1126.86      8.97 o 
   0   3   2     1623.16     1760.75     13.69 o 
   1   3   2     1069.69     1110.98      9.33 o 
   2   3   2     1916.45     1767.68     15.52 o 
   3   3   2      784.42      802.86      7.20 o 
   4   3   2     2513.97     2747.91     23.62 o 
   5   3   2       11.74       21.87      1.15 o 
   6   3   2      501.67      522.99      5.70 o 
   7   3   2       41.94       41.61      2.08 o 
   8   3   2      135.94      139.27      3.17 o 
   9   3   2        2.31        0.01      2.51 o 
  10   3   2       23.39       15.41      3.37 o 
  11   3   2        0.91       -0.93      3.90 o 
  12   3   2       25.70       18.13      5.36 o 
 -12   4   2        0.31       -3.31      4.29 o 
 -11   4   2        8.81        7.86      3.69 o 
 -10   4   2       46.51       54.95      3.27 o 
  -9   4   2      300.79      279.58      5.34 o 
  -8   4   2        0.14        0.32      2.05 o 
  -7   4   2      497.18      481.67      5.99 o 
  -6   4   2      646.66      659.56      6.79 o 
  -5   4   2        6.47        7.55      1.00 o 
  -4   4   2      577.07      560.81      5.16 o 
  -3   4   2      723.22      701.12      5.86 o 
  -2   4   2     2963.62     3103.58     23.33 o 
  -1   4   2       75.71       88.20      1.26 o 
   0   4   2     4199.41     4273.33     33.94 o 
   1   4   2     1442.67     1491.83     12.47 o 
   2   4   2       31.83       38.33      1.10 o 
   3   4   2     2060.39     2055.47     19.33 o 
   4   4   2     1627.07     1606.17     15.25 o 
   5   4   2      141.09      136.94      2.70 o 
   6   4   2      628.67      600.24      6.97 o 
   7   4   2      167.16      169.50      3.39 o 
   8   4   2        0.38       -2.03      2.52 o 
   9   4   2        8.56        5.22      2.81 o 
  10   4   2        4.88        7.74      3.46 o 
  11   4   2        0.04        2.86      3.91 o 
  12   4   2        3.70        2.98      5.16 o 
 -12   5   2        0.65       -2.43      4.75 o 
 -11   5   2        5.14        2.25      4.13 o 
 -10   5   2        0.29        3.36      3.03 o 
  -9   5   2       14.96       16.97      2.84 o 
  -8   5   2       11.71        8.93      2.43 o 
  -7   5   2      128.12      128.92      2.79 o 
  -6   5   2      617.19      615.29      6.97 o 
  -5   5   2     1620.62     1664.23     15.79 o 
  -4   5   2       97.22      114.47      2.01 o 
  -3   5   2      118.54      136.96      1.83 o 
  -2   5   2       27.46       35.78      1.07 o 
  -1   5   2     3448.42     3508.51     28.44 o 
   0   5   2       55.54       52.31      1.30 o 
   1   5   2     1527.77     1516.38     13.27 o 
   2   5   2      287.54      278.70      3.26 o 
   3   5   2      299.33      313.08      5.20 o 
   4   5   2      458.57      485.25      5.69 o 
   5   5   2     1015.34      984.44     11.41 o 
   6   5   2        8.28        8.55      1.84 o 
   7   5   2       48.33       47.84      2.19 o 
   8   5   2       71.01       64.83      3.08 o 
   9   5   2       52.89       55.33      3.39 o 
  10   5   2        7.23        7.32      3.71 o 
  11   5   2       26.04       26.76      4.39 o 
 -11   6   2        0.55       -1.59      4.09 o 
 -10   6   2       14.79       16.84      3.53 o 
  -9   6   2       14.93       16.62      3.15 o 
  -8   6   2      134.89      129.86      3.71 o 
  -7   6   2      709.32      731.77      8.76 o 
  -6   6   2      236.11      228.33      3.71 o 
  -5   6   2        7.60        8.72      1.67 o 
  -4   6   2       44.77       44.63      1.74 o 
  -3   6   2      192.13      169.58      3.27 o 
  -2   6   2      637.73      626.59      6.36 o 
  -1   6   2      668.27      671.85      6.53 o 
   0   6   2     2665.72     2676.87     25.91 o 
   1   6   2       91.18       74.84      1.66 o 
   2   6   2       21.24       25.35      1.48 o 
   3   6   2      573.80      547.88      6.51 o 
   4   6   2      641.15      641.64      7.73 o 
   5   6   2      383.98      378.47      5.49 o 
   6   6   2       45.27       48.27      2.33 o 
   7   6   2      425.24      405.80      6.45 o 
   8   6   2        2.74       -4.62      3.08 o 
   9   6   2       28.66       25.44      3.85 o 
  10   6   2        6.72       11.77      4.06 o 
  11   6   2        0.95       -7.36      4.91 o 
 -11   7   2        9.78       15.79      6.40 o 
 -10   7   2       44.47       47.03      4.46 o 
  -9   7   2       24.15       22.45      4.20 o 
  -8   7   2      176.37      173.42      4.52 o 
  -7   7   2       45.42       44.99      3.22 o 
  -6   7   2       79.58       85.47      2.76 o 
  -5   7   2        6.45        1.77      2.05 o 
  -4   7   2      181.00      161.68      3.79 o 
  -3   7   2       49.37       45.63      1.82 o 
  -2   7   2      484.50      478.78      6.29 o 
  -1   7   2      256.08      240.97      3.63 o 
   0   7   2      127.29      116.67      2.40 o 
   1   7   2        0.61        0.84      1.63 o 
   2   7   2     2132.07     2087.29     20.76 o 
   3   7   2       10.95       17.33      1.82 o 
   4   7   2      413.02      409.54      5.95 o 
   5   7   2      178.21      181.87      3.67 o 
   6   7   2        2.62        2.79      2.72 o 
   7   7   2       44.43       45.21      3.29 o 
   8   7   2      202.41      195.01      5.70 o 
   9   7   2        1.01        1.81      4.17 o 
  10   7   2       26.06       26.28      4.66 o 
 -10   8   2       10.83        4.41      6.35 o 
  -9   8   2       10.81        5.42      4.45 o 
  -8   8   2        1.29       -2.48      3.82 o 
  -7   8   2        2.58        3.35      3.08 o 
  -6   8   2       28.86       22.39      3.11 o 
  -5   8   2       26.86       21.74      2.85 o 
  -4   8   2       78.54       87.54      2.70 o 
  -3   8   2     1126.05     1139.59     14.22 o 
  -2   8   2       17.42       15.17      2.35 o 
  -1   8   2      331.19      340.98      5.17 o 
   0   8   2      310.87      315.59      4.66 o 
   1   8   2      804.54      823.91      9.88 o 
   2   8   2        6.62        5.15      1.79 o 
   3   8   2      823.77      839.22      9.72 o 
   4   8   2      337.81      338.85      5.78 o 
   5   8   2       62.57       53.50      3.15 o 
   6   8   2        1.84        2.12      3.15 o 
   7   8   2       62.20       63.78      4.07 o 
   8   8   2        3.28        0.34      4.14 o 
   9   8   2        2.73       -3.18      4.68 o 
  10   8   2        3.16       -5.77      5.60 o 
  -9   9   2       13.50        8.47      5.07 o 
  -8   9   2        1.47       -6.61      4.41 o 
  -7   9   2       37.18       38.13      3.80 o 
  -6   9   2       16.24        9.34      3.54 o 
  -5   9   2      142.02      153.51      4.59 o 
  -4   9   2       16.84        7.83      3.01 o 
  -3   9   2        2.60        2.61      2.73 o 
  -2   9   2       13.59       10.54      2.75 o 
  -1   9   2      528.36      510.71     12.07 o 
   0   9   2       80.84       72.84      3.15 o 
   1   9   2      187.44      197.60      4.99 o 
   2   9   2      607.74      588.36      8.25 o 
   3   9   2        1.24        3.28      2.84 o 
   4   9   2       53.69       47.45      3.47 o 
   5   9   2      318.37      326.02      7.30 o 
   6   9   2        1.27        6.23      5.25 o 
   7   9   2        0.66        3.25      4.24 o 
   8   9   2        7.37        5.96      4.82 o 
   9   9   2        9.18        9.53      5.05 o 
  -8  10   2        1.59       -7.81      6.20 o 
  -7  10   2       16.91       15.75      4.81 o 
  -6  10   2      278.87      268.37      7.44 o 
  -5  10   2        6.65       14.44      4.09 o 
  -4  10   2       89.68      103.89      4.74 o 
  -3  10   2        3.71        0.63      3.66 o 
  -2  10   2       56.67       56.43      3.76 o 
  -1  10   2        5.26        1.09      3.48 o 
   0  10   2      111.60      119.89      4.25 o 
   1  10   2       34.52       39.77      3.33 o 
   2  10   2        1.13        5.91      3.17 o 
   3  10   2       14.12       14.81      3.34 o 
   4  10   2       44.41       48.78      3.90 o 
   5  10   2       23.73       33.07      4.69 o 
   6  10   2       49.29       41.39      4.94 o 
   7  10   2        2.53        5.69      4.73 o 
   8  10   2        7.85        3.35      5.21 o 
  -7  11   2       21.02       14.66      5.69 o 
  -6  11   2       27.55       26.20      5.89 o 
  -5  11   2        0.66       -2.18      4.59 o 
  -4  11   2       13.48       21.34      4.71 o 
  -3  11   2       14.96       14.22      4.38 o 
  -2  11   2       32.44       32.46      4.51 o 
  -1  11   2      176.31      171.01      5.32 o 
   0  11   2       26.98       26.97      4.13 o 
   1  11   2        1.73        5.13      4.00 o 
   2  11   2       98.05      102.92      4.85 o 
   3  11   2       31.17       36.15      4.61 o 
   4  11   2        1.51        0.56      4.74 o 
   5  11   2       35.28       31.07      5.07 o 
   6  11   2        0.58       -4.91      5.19 o 
  -5  12   2        0.97       -4.55      6.41 o 
  -4  12   2        4.73       16.37      5.16 o 
  -3  12   2      104.36      118.71      6.76 o 
  -2  12   2       30.48       26.14      5.02 o 
  -1  12   2        0.45        7.97      4.84 o 
   0  12   2       31.31       30.52      5.11 o 
   1  12   2       62.56       64.43      5.43 o 
   2  12   2        3.32        0.84      5.16 o 
   3  12   2       18.26       16.27      5.23 o 
   4  12   2        0.24        5.50      5.19 o 
 -13   0   3       20.55       11.68      5.84 o 
 -11   0   3        7.79        8.60      4.36 o 
  -9   0   3       79.45       75.23      2.77 o 
  -7   0   3       84.59       97.40      2.42 o 
  -5   0   3       32.64       24.41      1.23 o 
  -3   0   3    20362.20    19245.36    352.07 o 
  -1   0   3      124.98      114.31      1.49 o 
   1   0   3     9856.65     9333.63    101.26 o 
   3   0   3     2743.13     2707.25     29.58 o 
   5   0   3      282.66      279.41      4.77 o 
   7   0   3      948.53      920.81     12.79 o 
   9   0   3      810.05      756.37     13.86 o 
  11   0   3        8.27        5.77      5.30 o 
 -13   1   3        9.01       15.90      4.09 o 
 -12   1   3        0.04       -0.76      3.55 o 
 -11   1   3      106.16      112.77      3.76 o 
 -10   1   3       31.74       28.70      2.70 o 
  -9   1   3       11.93       16.65      1.84 o 
  -8   1   3      608.40      612.93      6.92 o 
  -7   1   3      220.74      229.42      3.10 o 
  -6   1   3       20.52       20.67      1.01 o 
  -5   1   3      353.53      304.27      3.23 o 
  -4   1   3      517.39      458.51      4.34 o 
  -3   1   3     1170.52     1327.37     13.83 o 
  -2   1   3     1495.05     1455.83     13.40 o 
  -1   1   3     5277.28     5399.18     40.89 o 
   0   1   3       20.80       25.30      0.49 o 
   1   1   3      483.56      533.23      4.58 o 
   2   1   3    11495.94    11236.09     93.17 o 
   3   1   3       41.44       23.52      0.79 o 
   4   1   3      468.59      488.39      4.43 o 
   5   1   3     1425.11     1512.26     13.22 o 
   6   1   3       80.32       91.15      1.76 o 
   7   1   3       54.79       54.96      1.68 o 
   8   1   3      757.37      749.60      9.19 o 
   9   1   3       15.28       13.54      2.49 o 
  10   1   3        2.80        8.12      2.77 o 
  11   1   3       26.91       23.34      3.77 o 
  12   1   3        0.80        2.80      4.60 o 
 -13   2   3        3.85        1.13      4.73 o 
 -12   2   3        3.78        5.12      3.67 o 
 -11   2   3       19.59       24.18      3.17 o 
 -10   2   3       60.41       61.96      3.23 o 
  -9   2   3      185.47      180.36      3.57 o 
  -8   2   3      103.87      103.23      2.45 o 
  -7   2   3      275.03      284.51      3.58 o 
  -6   2   3      916.04      909.70      8.86 o 
  -5   2   3     1064.38     1150.37     10.00 o 
  -4   2   3      253.64      229.24      2.21 o 
  -3   2   3      768.86      776.80      6.34 o 
  -2   2   3     1359.35     1391.90     11.15 o 
  -1   2   3     4891.69     5152.40     38.40 o 
   0   2   3    52100.33    43644.95    339.45 o 
   1   2   3     2266.85     2413.67     20.96 o 
   2   2   3      175.60      204.82      2.25 o 
   3   2   3      788.68      911.82      7.95 o 
   4   2   3     1057.85      934.68      8.21 o 
   5   2   3        5.41        5.82      1.18 o 
   6   2   3      178.67      175.08      2.68 o 
   7   2   3      173.14      174.74      2.72 o 
   8   2   3       89.97       90.27      2.54 o 
   9   2   3       13.15       16.28      2.52 o 
  10   2   3      121.14      138.75      3.98 o 
  11   2   3        0.84        4.62      3.99 o 
  12   2   3        0.62        4.33      4.65 o 
 -13   3   3       26.34       28.97      5.61 o 
 -12   3   3        0.26        0.17      4.05 o 
 -11   3   3       35.78       38.12      3.66 o 
 -10   3   3       12.11        8.38      2.99 o 
  -9   3   3       39.55       36.06      2.12 o 
  -8   3   3      722.79      729.07      8.30 o 
  -7   3   3      555.09      561.30      6.10 o 
  -6   3   3       78.00       80.43      1.72 o 
  -5   3   3     1517.57     1469.20     13.25 o 
  -4   3   3       97.38       96.48      1.41 o 
  -3   3   3       33.74       43.27      0.87 o 
  -2   3   3     1550.94     1608.75     12.16 o 
  -1   3   3     6858.43     6900.21     52.17 o 
   0   3   3        8.62       13.49      0.58 o 
   1   3   3     2872.57     3033.99     24.99 o 
   2   3   3      118.11       96.38      1.76 o 
   3   3   3     1466.55     1456.97     12.46 o 
   4   3   3      176.06      190.49      2.62 o 
   5   3   3     1741.28     1747.54     16.86 o 
   6   3   3      132.68      127.49      2.77 o 
   7   3   3       10.69        5.96      1.85 o 
   8   3   3      144.04      141.06      3.76 o 
   9   3   3       75.43       81.78      3.20 o 
  10   3   3        0.58       -1.74      3.37 o 
  11   3   3       42.50       50.59      5.85 o 
  12   3   3        0.13       -0.10      5.31 o 
 -12   4   3       59.62       65.55      4.95 o 
 -11   4   3        4.61        6.24      3.61 o 
 -10   4   3       34.67       26.49      2.91 o 
  -9   4   3      259.60      265.38      5.25 o 
  -8   4   3       30.91       31.33      2.18 o 
  -7   4   3        4.86        6.05      1.65 o 
  -6   4   3      527.68      524.79      5.76 o 
  -5   4   3      531.67      573.09      5.83 o 
  -4   4   3      178.11      196.48      2.29 o 
  -3   4   3     4014.47     4125.90     32.34 o 
  -2   4   3     4616.96     4936.94     37.47 o 
  -1   4   3      575.85      593.35      4.90 o 
   0   4   3       15.49       20.82      0.80 o 
   1   4   3     1628.96     1600.32     13.20 o 
   2   4   3       84.67      102.99      1.95 o 
   3   4   3     2869.21     2828.85     27.04 o 
   4   4   3      406.51      438.62      6.23 o 
   5   4   3       27.15       26.74      1.63 o 
   6   4   3      547.44      563.71      6.52 o 
   7   4   3      215.10      215.35      3.62 o 
   8   4   3       34.94       31.19      2.90 o 
   9   4   3       16.56       21.53      3.04 o 
  10   4   3        6.04        5.33      3.90 o 
  11   4   3        0.49        4.49      4.58 o 
  12   4   3        8.11        2.39      5.40 o 
 -12   5   3       10.33       23.20      5.50 o 
 -11   5   3       13.33       13.15      3.87 o 
 -10   5   3       12.76       13.58      3.18 o 
  -9   5   3        0.91       -1.64      2.65 o 
  -8   5   3       56.39       58.96      2.82 o 
  -7   5   3       30.42       33.17      1.97 o 
  -6   5   3       30.32       33.03      1.70 o 
  -5   5   3      119.30      122.50      2.14 o 
  -4   5   3     1375.31     1347.78     12.34 o 
  -3   5   3       37.44       44.67      1.20 o 
  -2   5   3     3649.91     3713.86     29.24 o 
  -1   5   3      649.96      767.33      6.51 o 
   0   5   3      929.59      919.56      8.43 o 
   1   5   3      401.88      440.25      4.64 o 
   2   5   3     3717.21     3676.00     34.84 o 
   3   5   3        8.31       13.48      1.56 o 
   4   5   3       28.78       22.86      1.76 o 
   5   5   3       42.15       60.60      2.10 o 
   6   5   3      556.21      540.30      7.92 o 
   7   5   3        0.82        1.52      1.86 o 
   8   5   3      226.70      227.94      4.79 o 
   9   5   3       43.69       46.00      4.29 o 
  10   5   3        0.18       -5.76      3.84 o 
  11   5   3        1.36        1.97      4.40 o 
 -11   6   3        1.59        9.53      4.31 o 
 -10   6   3       49.17       59.34      3.92 o 
  -9   6   3       19.15       14.04      3.03 o 
  -8   6   3       36.70       33.25      3.02 o 
  -7   6   3      109.14      107.88      2.97 o 
  -6   6   3       55.37       63.68      2.28 o 
  -5   6   3      771.41      739.38      8.09 o 
  -4   6   3       43.55       41.83      1.79 o 
  -3   6   3     1101.24     1102.75     10.70 o 
  -2   6   3      307.58      331.54      3.63 o 
  -1   6   3      154.72      162.09      2.27 o 
   0   6   3      695.58      621.37      6.41 o 
   1   6   3      849.95      800.56      8.85 o 
   2   6   3       22.35       21.58      1.65 o 
   3   6   3      583.10      589.10      7.61 o 
   4   6   3      353.96      339.61      5.44 o 
   5   6   3       71.65       79.16      2.46 o 
   6   6   3      563.73      536.67      7.20 o 
   7   6   3      127.43      126.77      3.66 o 
   8   6   3        1.01        4.18      3.13 o 
   9   6   3       54.60       57.47      4.21 o 
  10   6   3       24.40       15.56      4.43 o 
  11   6   3        1.01        2.96      4.71 o 
 -11   7   3       17.78       24.36      4.96 o 
 -10   7   3       18.38       17.71      4.09 o 
  -9   7   3       12.21       10.07      3.70 o 
  -8   7   3        1.08        1.06      3.05 o 
  -7   7   3        4.54        3.03      2.75 o 
  -6   7   3        9.53        4.23      2.05 o 
  -5   7   3      335.93      345.92      5.06 o 
  -4   7   3      770.73      747.88      8.46 o 
  -3   7   3       19.55       20.60      1.81 o 
  -2   7   3       37.53       35.14      1.86 o 
  -1   7   3     2165.16     2102.13     21.27 o 
   0   7   3       95.90       93.29      2.19 o 
   1   7   3     1127.48     1124.19     11.89 o 
   2   7   3       46.65       53.98      1.93 o 
   3   7   3      328.62      314.74      5.82 o 
   4   7   3      127.45      123.51      2.88 o 
   5   7   3      297.53      308.89      5.40 o 
   6   7   3       11.70        6.22      2.94 o 
   7   7   3       22.65       18.96      3.49 o 
   8   7   3        0.56       -1.89      3.75 o 
   9   7   3       53.36       71.97      4.87 o 
  10   7   3        0.72        3.08      5.30 o 
 -10   8   3        1.16       -3.98      5.41 o 
  -9   8   3        0.07       -1.39      4.03 o 
  -8   8   3       30.41       22.30      3.78 o 
  -7   8   3       47.12       60.36      3.64 o 
  -6   8   3      214.15      201.46      4.50 o 
  -5   8   3       89.90       88.32      3.40 o 
  -4   8   3       95.23       97.69      3.52 o 
  -3   8   3       96.19      106.18      3.41 o 
  -2   8   3      364.57      354.55      6.61 o 
  -1   8   3      201.72      197.69      3.61 o 
   0   8   3      611.32      585.05      7.10 o 
   1   8   3       43.21       40.18      2.44 o 
   2   8   3      198.67      193.00      4.03 o 
   3   8   3      212.62      214.12      4.33 o 
   4   8   3      325.36      323.64      6.76 o 
   5   8   3        7.19        2.75      3.12 o 
   6   8   3       37.10       38.63      3.61 o 
   7   8   3       12.73        9.06      4.12 o 
   8   8   3       11.84       17.61      4.37 o 
   9   8   3        1.67       -3.34      4.83 o 
  -9   9   3        3.30       -6.50      4.72 o 
  -8   9   3       17.24       10.33      4.27 o 
  -7   9   3       36.83       28.03      4.25 o 
  -6   9   3        6.49        5.99      3.38 o 
  -5   9   3        3.75        5.75      3.18 o 
  -4   9   3      385.17      364.40      8.35 o 
  -3   9   3      256.23      230.69      4.69 o 
  -2   9   3      635.40      648.58     10.40 o 
  -1   9   3      114.72      113.85      4.43 o 
   0   9   3       44.95       40.90      2.78 o 
   1   9   3      335.46      332.09      5.85 o 
   2   9   3       60.84       63.41      3.15 o 
   3   9   3       11.55       11.18      3.15 o 
   4   9   3       13.03       13.96      3.27 o 
   5   9   3       63.27       68.19      4.07 o 
   6   9   3       59.37       66.84      5.75 o 
   7   9   3        3.68       -1.12      4.07 o 
   8   9   3       24.04       20.15      4.71 o 
  -8  10   3        0.47        5.13      6.15 o 
  -7  10   3       39.42       46.58      4.99 o 
  -6  10   3       13.42       19.35      4.96 o 
  -5  10   3        1.18        4.84      3.70 o 
  -4  10   3        1.44        2.23      3.55 o 
  -3  10   3      132.61      132.06      4.54 o 
  -2  10   3        0.44        0.55      3.24 o 
  -1  10   3       10.11        4.79      3.38 o 
   0  10   3       28.81       34.00      3.30 o 
   1  10   3      374.58      357.50      7.67 o 
   2  10   3        0.57        3.46      3.26 o 
   3  10   3       82.44       87.83      5.99 o 
   4  10   3        6.69        5.71      3.76 o 
   5  10   3        0.05        2.89      4.07 o 
   6  10   3        3.22        4.45      4.16 o 
   7  10   3      134.75      132.82      5.86 o 
  -7  11   3        7.71        8.92      7.35 o 
  -6  11   3       29.66       19.98      5.97 o 
  -5  11   3       12.60       18.47      5.05 o 
  -4  11   3      117.44      113.05      5.49 o 
  -3  11   3        4.32        3.81      4.37 o 
  -2  11   3       13.35        6.59      4.19 o 
  -1  11   3       42.97       54.52      4.57 o 
   0  11   3        8.15       12.51      4.02 o 
   1  11   3       98.68      114.41      4.89 o 
   2  11   3       57.73       63.63      4.60 o 
   3  11   3       27.25       32.30      4.57 o 
   4  11   3       32.25       28.26      5.03 o 
   5  11   3       18.72       24.94      5.09 o 
   6  11   3       60.09       67.86      5.44 o 
  -4  12   3       18.54       23.54      5.66 o 
  -3  12   3        1.03        3.65      5.00 o 
  -2  12   3       71.55       66.92      5.39 o 
  -1  12   3        0.16        4.88      4.93 o 
   0  12   3       74.49       88.81      5.48 o 
   1  12   3        8.03        7.91      5.71 o 
   2  12   3        1.29        8.57      5.27 o 
   3  12   3        0.23        0.93      5.79 o 
   4  12   3       30.71       41.26      6.18 o 
 -12   0   4        0.42        1.20      4.84 o 
 -10   0   4        7.82        9.27      3.30 o 
  -8   0   4      618.42      615.38      8.72 o 
  -6   0   4     1101.43     1020.64     14.97 o 
  -4   0   4     1836.97     1721.55     25.82 o 
  -2   0   4     2636.77     2594.51     38.69 o 
   0   0   4     6624.15     6459.15     68.11 o 
   2   0   4      330.94      323.18      3.98 o 
   4   0   4     7721.44     7790.67     86.91 o 
   6   0   4     1458.91     1455.54     20.36 o 
   8   0   4       88.36       82.64      3.44 o 
  10   0   4       29.64       36.45      4.53 o 
  12   0   4       27.41       34.63      8.04 o 
 -13   1   4        2.58        0.83      4.75 o 
 -12   1   4        1.04        0.24      3.42 o 
 -11   1   4       14.79       14.78      2.94 o 
 -10   1   4       15.92       14.48      2.58 o 
  -9   1   4        8.57       10.17      1.75 o 
  -8   1   4       31.46       35.61      1.37 o 
  -7   1   4       80.60       85.21      1.61 o 
  -6   1   4       15.45       14.71      0.94 o 
  -5   1   4      370.77      350.00      3.77 o 
  -4   1   4     3854.25     4188.56     42.16 o 
  -3   1   4      970.23     1038.97     10.83 o 
  -2   1   4      817.95      786.96      7.51 o 
  -1   1   4     7193.67     7443.10     57.88 o 
   0   1   4      128.26       97.26      1.06 o 
   1   1   4      971.25      969.52      7.77 o 
   2   1   4     1934.58     1855.46     14.91 o 
   3   1   4      338.70      316.25      3.11 o 
   4   1   4     2108.55     2306.12     19.82 o 
   5   1   4     1405.35     1425.50     13.84 o 
   6   1   4      488.10      457.41      5.11 o 
   7   1   4      109.96      108.14      2.16 o 
   8   1   4      345.49      346.10      4.89 o 
   9   1   4       93.89      105.10      3.22 o 
  10   1   4        0.86        2.73      3.02 o 
  11   1   4        1.99        6.18      4.32 o 
  12   1   4        9.90       12.85      5.47 o 
 -13   2   4        0.06        3.16      4.67 o 
 -12   2   4        0.45        1.01      3.60 o 
 -11   2   4        0.04       -0.70      3.02 o 
 -10   2   4       33.86       42.72      2.83 o 
  -9   2   4      616.23      597.47     11.01 o 
  -8   2   4       51.17       52.61      1.81 o 
  -7   2   4      446.69      427.72      4.96 o 
  -6   2   4      353.45      344.27      4.34 o 
  -5   2   4     1282.87     1351.27     13.83 o 
  -4   2   4     1274.95     1394.96     11.96 o 
  -3   2   4     5979.90     6148.84     50.11 o 
  -2   2   4       41.58       37.98      0.62 o 
  -1   2   4      107.73      103.92      1.12 o 
   0   2   4     2928.47     3201.52     24.27 o 
   1   2   4     3876.86     3831.86     31.02 o 
   2   2   4       11.18        9.61      0.74 o 
   3   2   4      652.60      607.45      5.79 o 
   4   2   4      876.49      865.12      8.65 o 
   5   2   4      504.85      506.16      6.06 o 
   6   2   4       41.14       45.70      1.92 o 
   7   2   4     1265.91     1280.75     12.47 o 
   8   2   4        0.52        0.00      1.88 o 
   9   2   4       40.13       41.69      2.99 o 
  10   2   4       33.45       36.61      3.87 o 
  11   2   4        2.06        3.44      4.43 o 
  12   2   4        6.52        5.88      4.87 o 
 -13   3   4        7.00       12.67      5.28 o 
 -12   3   4        2.66        8.82      4.11 o 
 -11   3   4        2.03        6.24      3.29 o 
 -10   3   4        5.99        5.57      3.00 o 
  -9   3   4        8.21       13.53      2.36 o 
  -8   3   4      156.64      148.63      3.26 o 
  -7   3   4        0.48        2.39      1.19 o 
  -6   3   4       17.39       22.63      1.26 o 
  -5   3   4      532.26      572.92      5.53 o 
  -4   3   4     2606.26     2703.83     23.00 o 
  -3   3   4       40.14       45.57      0.86 o 
  -2   3   4     4483.74     4593.20     35.31 o 
  -1   3   4     2241.18     2415.39     18.43 o 
   0   3   4     3170.01     3231.01     24.97 o 
   1   3   4     1295.46     1495.85     12.33 o 
   2   3   4     5510.08     5674.78     47.32 o 
   3   3   4      270.58      276.40      3.31 o 
   4   3   4        9.50       13.54      1.28 o 
   5   3   4      665.73      647.59      7.09 o 
   6   3   4      628.06      604.19      6.92 o 
   7   3   4       28.22       23.91      1.86 o 
   8   3   4       91.01       88.17      3.01 o 
   9   3   4        0.41        3.26      2.92 o 
  10   3   4        2.70       -0.60      3.75 o 
  11   3   4        7.35       11.00      4.63 o 
  12   3   4        5.14        4.00      4.95 o 
 -12   4   4       30.17       27.99      4.75 o 
 -11   4   4       18.78       22.05      3.57 o 
 -10   4   4        2.75        3.71      3.11 o 
  -9   4   4       35.72       36.01      2.46 o 
  -8   4   4        0.28       -0.42      1.72 o 
  -7   4   4        1.21        2.89      1.48 o 
  -6   4   4     1427.16     1433.15     14.19 o 
  -5   4   4      142.83      145.19      2.23 o 
  -4   4   4     1692.36     1758.71     16.12 o 
  -3   4   4      878.17      909.10      7.52 o 
  -2   4   4     1625.88     1606.47     12.39 o 
  -1   4   4       20.52       28.16      0.87 o 
   0   4   4     1649.72     1646.98     13.15 o 
   1   4   4     6491.61     6935.67     55.95 o 
   2   4   4        2.24        0.89      1.09 o 
   3   4   4      993.38     1022.44     12.64 o 
   4   4   4     2184.49     2118.19     21.95 o 
   5   4   4      204.44      193.37      3.55 o 
   6   4   4       17.43       21.66      1.78 o 
   7   4   4       66.46       71.49      2.47 o 
   8   4   4      102.91      111.76      3.90 o 
   9   4   4       57.11       53.36      3.64 o 
  10   4   4       41.79       42.28      4.50 o 
  11   4   4        9.27        7.63      4.79 o 
 -12   5   4        3.55       -1.05      5.20 o 
 -11   5   4        8.45        9.22      3.76 o 
 -10   5   4        0.70       -2.33      3.31 o 
  -9   5   4        3.60        2.17      2.67 o 
  -8   5   4       41.90       35.83      2.38 o 
  -7   5   4      866.61      856.33     10.28 o 
  -6   5   4      398.82      391.63      4.84 o 
  -5   5   4      852.73      835.66      8.82 o 
  -4   5   4      121.79      104.04      1.86 o 
  -3   5   4       48.20       45.33      1.15 o 
  -2   5   4       65.42       58.27      1.47 o 
  -1   5   4     3786.22     3674.98     31.32 o 
   0   5   4        0.26       -1.44      1.00 o 
   1   5   4      624.77      638.87      6.50 o 
   2   5   4      120.29      108.10      2.22 o 
   3   5   4     1530.74     1511.94     16.44 o 
   4   5   4        2.44        3.18      1.68 o 
   5   5   4     1622.65     1561.78     17.59 o 
   6   5   4       88.44       88.01      2.57 o 
   7   5   4       10.12        6.03      2.33 o 
   8   5   4       35.93       34.60      3.54 o 
   9   5   4       31.03       29.62      4.16 o 
  10   5   4        2.24       -7.12      4.95 o 
  11   5   4        3.61        6.93      4.78 o 
 -11   6   4        0.28       -0.03      5.40 o 
 -10   6   4        7.48        4.87      3.60 o 
  -9   6   4        0.70        0.69      2.80 o 
  -8   6   4      145.45      146.08      4.30 o 
  -7   6   4       41.21       32.19      2.28 o 
  -6   6   4      557.14      530.85      8.17 o 
  -5   6   4       36.77       39.34      1.80 o 
  -4   6   4        0.51        0.22      1.28 o 
  -3   6   4     1997.83     2012.17     19.40 o 
  -2   6   4      848.16      794.16      7.94 o 
  -1   6   4       91.25       88.84      2.07 o 
   0   6   4      695.83      687.96      7.07 o 
   1   6   4      750.77      748.80      8.21 o 
   2   6   4      141.54      148.61      2.67 o 
   3   6   4      224.95      215.19      4.59 o 
   4   6   4      654.15      654.11      8.51 o 
   5   6   4       52.18       46.05      2.39 o 
   6   6   4      319.28      293.06      5.66 o 
   7   6   4       80.73       80.26      3.35 o 
   8   6   4       11.51       12.28      3.55 o 
   9   6   4       27.11       20.73      4.44 o 
  10   6   4        5.30        3.73      4.61 o 
 -11   7   4        0.01        3.59      5.23 o 
 -10   7   4       15.09        8.51      4.16 o 
  -9   7   4        4.31        2.86      3.49 o 
  -8   7   4       74.64       75.92      3.38 o 
  -7   7   4        7.90        2.97      2.67 o 
  -6   7   4        4.43       -2.19      2.67 o 
  -5   7   4       32.08       27.46      1.93 o 
  -4   7   4      709.21      730.77      8.03 o 
  -3   7   4       75.20       73.63      2.30 o 
  -2   7   4       58.30       54.20      1.94 o 
  -1   7   4        4.24        4.45      1.66 o 
   0   7   4       89.71       77.97      2.15 o 
   1   7   4       53.93       61.82      2.14 o 
   2   7   4     1635.66     1553.64     16.43 o 
   3   7   4      161.68      160.31      2.97 o 
   4   7   4      196.99      189.74      3.54 o 
   5   7   4       17.90       13.13      2.79 o 
   6   7   4      200.39      205.06      6.57 o 
   7   7   4        0.25       -3.18      3.46 o 
   8   7   4        8.75        8.26      4.28 o 
   9   7   4        2.17        4.50      4.52 o 
  10   7   4        3.36       -0.18      5.17 o 
 -10   8   4        0.67       -3.45      4.63 o 
  -9   8   4       29.00       21.96      4.13 o 
  -8   8   4        3.77       -2.27      3.43 o 
  -7   8   4       15.46       17.28      4.25 o 
  -6   8   4      269.23      280.31      5.89 o 
  -5   8   4      208.19      190.53      4.25 o 
  -4   8   4      103.09      104.28      3.23 o 
  -3   8   4      258.98      246.03      4.61 o 
  -2   8   4        6.47        3.50      2.07 o 
  -1   8   4       14.08       15.94      2.12 o 
   0   8   4       22.75       21.99      2.18 o 
   1   8   4      125.78      127.78      2.94 o 
   2   8   4        9.60        9.07      2.16 o 
   3   8   4      448.91      455.04      6.52 o 
   4   8   4        2.68        1.95      3.00 o 
   5   8   4       71.44       78.59      3.80 o 
   6   8   4        6.26        2.13      3.75 o 
   7   8   4       85.79       97.68      4.89 o 
   8   8   4       74.62       77.95      5.12 o 
   9   8   4       31.23       21.18      5.15 o 
  -9   9   4        0.13       -7.05      4.70 o 
  -8   9   4        5.50        4.76      5.11 o 
  -7   9   4       55.40       59.62      5.53 o 
  -6   9   4       56.21       44.13      4.40 o 
  -5   9   4      191.17      197.97      4.82 o 
  -4   9   4       48.89       48.17      3.25 o 
  -3   9   4       92.11       98.48      3.69 o 
  -2   9   4      126.54      136.27      3.80 o 
  -1   9   4      236.03      234.30      4.59 o 
   0   9   4       37.84       30.04      2.82 o 
   1   9   4       33.67       37.65      2.90 o 
   2   9   4       10.82       14.60      3.15 o 
   3   9   4      253.09      253.52      7.21 o 
   4   9   4        1.13        1.80      3.45 o 
   5   9   4      150.01      146.50      4.81 o 
   6   9   4        0.31        0.04      3.93 o 
   7   9   4        0.23       -6.39      4.26 o 
   8   9   4       59.33       61.56      5.25 o 
  -8  10   4        5.50        2.15      5.26 o 
  -7  10   4       27.07       21.92      5.17 o 
  -6  10   4       22.19       27.15      4.63 o 
  -5  10   4       40.98       31.63      3.91 o 
  -4  10   4        0.44       -0.88      3.53 o 
  -3  10   4       50.38       54.75      4.80 o 
  -2  10   4      276.89      256.50      6.84 o 
  -1  10   4       18.89       19.10      3.55 o 
   0  10   4      616.60      599.89     10.16 o 
   1  10   4        1.82        4.49      3.35 o 
   2  10   4       41.37       30.34      3.55 o 
   3  10   4       12.25       13.85      3.73 o 
   4  10   4      148.50      159.46      5.16 o 
   5  10   4        0.79       -3.08      4.16 o 
   6  10   4       45.82       51.22      4.67 o 
   7  10   4       15.50       15.38      4.70 o 
  -6  11   4        0.52        8.09      5.84 o 
  -5  11   4       52.81       65.09      5.66 o 
  -4  11   4       51.43       69.28      4.70 o 
  -3  11   4       38.37       40.70      4.65 o 
  -2  11   4       89.58       94.95      5.09 o 
  -1  11   4       30.89       26.33      4.55 o 
   0  11   4       12.01        9.66      4.32 o 
   1  11   4        1.04        2.84      5.18 o 
   2  11   4       51.91       64.97      4.61 o 
   3  11   4       57.14       62.36      4.92 o 
   4  11   4        0.21        1.25      4.96 o 
   5  11   4       51.72       57.62      5.89 o 
   6  11   4       10.72       19.27     13.75 o 
  -4  12   4       23.72       33.60      6.37 o 
  -3  12   4       49.76       59.56      5.64 o 
  -2  12   4        1.67        8.88      4.83 o 
  -1  12   4       10.32       15.73      5.09 o 
   0  12   4        1.53        9.20      4.96 o 
   1  12   4       43.13       56.04      5.34 o 
   2  12   4        1.91       -0.65      5.16 o 
   3  12   4       58.42       65.38      7.13 o 
 -13   0   5        3.33       -0.12      6.53 o 
 -11   0   5        9.04        2.43      4.04 o 
  -9   0   5      462.46      461.92      6.96 o 
  -7   0   5        6.47        4.88      1.26 o 
  -5   0   5     2692.82     2734.77     43.46 o 
  -3   0   5     1552.46     1568.36     23.60 o 
  -1   0   5      320.26      327.67      3.87 o 
   1   0   5     7071.81     6964.84     73.53 o 
   3   0   5     5166.77     5522.67     63.90 o 
   5   0   5      151.62      142.01      3.10 o 
   7   0   5       11.23        9.65      2.26 o 
   9   0   5        8.99        3.99      3.59 o 
  11   0   5       27.93       37.94      7.66 o 
 -13   1   5       24.25       28.21      4.86 o 
 -12   1   5        3.17        9.46      3.70 o 
 -11   1   5       13.90        9.07      3.01 o 
 -10   1   5       67.84       59.58      2.49 o 
  -9   1   5        4.21        4.62      1.29 o 
  -8   1   5       47.41       52.78      1.63 o 
  -7   1   5      579.38      588.07      6.23 o 
  -6   1   5       47.12       54.17      1.17 o 
  -5   1   5     1590.73     1653.59     18.83 o 
  -4   1   5     1878.94     1872.21     21.02 o 
  -3   1   5        7.10        6.05      0.83 o 
  -2   1   5     1351.22     1277.38     11.80 o 
  -1   1   5     3921.47     4038.77     31.07 o 
   0   1   5     1097.47     1135.20      8.65 o 
   1   1   5     3050.24     3283.70     25.43 o 
   2   1   5     4143.08     4057.87     32.29 o 
   3   1   5     4766.96     4935.37     41.20 o 
   4   1   5      400.19      450.85      5.09 o 
   5   1   5       17.17       27.06      1.40 o 
   6   1   5      570.36      597.03      6.56 o 
   7   1   5        0.53       -0.98      1.55 o 
   8   1   5       35.25       40.82      2.31 o 
   9   1   5       20.82       25.63      2.49 o 
  10   1   5        0.02        5.09      3.39 o 
  11   1   5        8.34        5.93      4.98 o 
  12   1   5       10.93       14.42      7.44 o 
 -13   2   5        0.01        7.06      5.11 o 
 -12   2   5       44.13       49.29      4.13 o 
 -11   2   5        6.29        7.86      3.11 o 
 -10   2   5       43.70       47.91      2.75 o 
  -9   2   5        1.42        2.17      1.94 o 
  -8   2   5       65.04       64.27      1.85 o 
  -7   2   5       62.22       59.77      1.57 o 
  -6   2   5      842.78      883.26      9.48 o 
  -5   2   5       23.46       28.70      0.94 o 
  -4   2   5        1.67        7.23      0.87 o 
  -3   2   5        7.08        3.08      0.57 o 
  -2   2   5     7201.44     7508.52     58.23 o 
  -1   2   5     1918.23     2114.80     16.11 o 
   0   2   5     1442.86     1398.35     11.47 o 
   1   2   5      242.65      237.96      2.28 o 
   2   2   5        4.13        2.87      0.76 o 
   3   2   5      333.32      310.86      3.66 o 
   4   2   5     3059.20     2994.15     31.27 o 
   5   2   5       10.93        7.67      1.46 o 
   6   2   5     1025.83     1048.42     11.41 o 
   7   2   5       91.23       93.69      2.62 o 
   8   2   5      322.23      344.80      5.64 o 
   9   2   5      113.10      114.32      3.72 o 
  10   2   5       46.88       37.45      4.17 o 
  11   2   5        9.93        4.92      4.67 o 
  12   2   5       21.97       23.85      6.75 o 
 -12   3   5        7.88       13.23      5.23 o 
 -11   3   5       20.36       22.37      3.46 o 
 -10   3   5        0.51        0.98      2.76 o 
  -9   3   5        0.43        0.05      2.39 o 
  -8   3   5        7.92        2.38      1.78 o 
  -7   3   5      728.70      716.33      8.26 o 
  -6   3   5      188.28      169.39      2.81 o 
  -5   3   5      806.84      833.65      8.12 o 
  -4   3   5      223.52      231.80      2.52 o 
  -3   3   5     1178.98     1238.99     10.35 o 
  -2   3   5     1554.18     1654.29     13.08 o 
  -1   3   5     3724.30     3796.10     28.40 o 
   0   3   5      189.91      196.59      2.11 o 
   1   3   5      497.76      466.35      4.55 o 
   2   3   5     1979.71     2070.52     18.65 o 
   3   3   5     1451.23     1438.34     14.36 o 
   4   3   5      185.56      184.81      3.02 o 
   5   3   5     1966.63     1932.77     20.56 o 
   6   3   5      307.38      274.68      4.24 o 
   7   3   5        4.67        6.24      2.00 o 
   8   3   5       54.68       58.77      2.69 o 
   9   3   5      113.42      114.01      4.15 o 
  10   3   5       11.91       16.08      4.08 o 
  11   3   5        7.03        1.98      4.74 o 
 -12   4   5        0.64       -0.60      4.44 o 
 -11   4   5        0.04        2.15      3.78 o 
 -10   4   5        2.33        0.80      2.99 o 
  -9   4   5       28.07       30.77      2.86 o 
  -8   4   5      169.40      168.08      3.34 o 
  -7   4   5     1039.36     1019.45     11.12 o 
  -6   4   5      194.41      178.83      2.53 o 
  -5   4   5      965.47      949.31      8.96 o 
  -4   4   5      226.91      220.86      2.91 o 
  -3   4   5      239.66      214.95      2.53 o 
  -2   4   5     1376.10     1326.69     10.77 o 
  -1   4   5      117.85      108.40      1.52 o 
   0   4   5     9900.97    10437.01     82.72 o 
   1   4   5     4210.24     4090.57     35.03 o 
   2   4   5       86.90       69.98      1.69 o 
   3   4   5     1197.63     1171.05     12.79 o 
   4   4   5      129.84      130.36      2.63 o 
   5   4   5      271.42      277.31      4.10 o 
   6   4   5      117.93      106.57      2.72 o 
   7   4   5      324.01      293.03      5.32 o 
   8   4   5       45.41       53.59      3.06 o 
   9   4   5       68.17       57.39      4.05 o 
  10   4   5        4.88       -0.82      4.22 o 
  11   4   5       26.86       29.24      5.27 o 
 -12   5   5       16.73       26.72      5.24 o 
 -11   5   5        0.42        3.60      4.27 o 
 -10   5   5       64.30       66.62      4.29 o 
  -9   5   5       51.72       58.34      3.31 o 
  -8   5   5      488.55      484.12      6.92 o 
  -7   5   5       14.37       21.38      1.70 o 
  -6   5   5        0.49        0.43      1.43 o 
  -5   5   5       18.22       17.37      1.50 o 
  -4   5   5     2544.97     2544.76     25.87 o 
  -3   5   5        5.17        6.62      1.08 o 
  -2   5   5      314.70      300.29      3.30 o 
  -1   5   5        8.98        9.10      1.28 o 
   0   5   5     1493.96     1500.36     13.43 o 
   1   5   5      338.57      334.69      3.81 o 
   2   5   5     2070.49     2002.69     20.84 o 
   3   5   5       69.17       78.74      2.32 o 
   4   5   5      190.31      195.45      3.57 o 
   5   5   5       84.06       94.27      2.52 o 
   6   5   5      192.82      202.81      3.82 o 
   7   5   5       27.26       28.57      2.81 o 
   8   5   5      102.30       86.95      4.20 o 
   9   5   5        0.22        1.90      4.37 o 
  10   5   5       14.67       17.20      4.74 o 
  11   5   5        2.91        7.01      4.89 o 
 -11   6   5       23.31       19.96      4.99 o 
 -10   6   5       12.64       21.24      3.79 o 
  -9   6   5       69.49       67.73      3.32 o 
  -8   6   5      136.67      142.21      3.66 o 
  -7   6   5       13.83        9.72      2.46 o 
  -6   6   5       69.88       75.97      2.26 o 
  -5   6   5        6.88        4.88      1.65 o 
  -4   6   5      252.13      258.54      3.93 o 
  -3   6   5     1520.36     1493.33     14.20 o 
  -2   6   5      204.94      206.60      3.02 o 
  -1   6   5       16.05       11.59      1.44 o 
   0   6   5      710.55      720.22      7.41 o 
   1   6   5     1696.92     1724.87     17.17 o 
   2   6   5       31.11       38.52      1.99 o 
   3   6   5      538.41      525.91      6.56 o 
   4   6   5      713.07      691.89      8.33 o 
   5   6   5       58.13       58.29      2.53 o 
   6   6   5        7.64        8.59      2.92 o 
   7   6   5      154.62      161.20      4.09 o 
   8   6   5        4.08       -0.06      3.85 o 
   9   6   5        3.70       -0.77      4.47 o 
  10   6   5        0.38       -1.57      4.82 o 
 -11   7   5        0.23       -4.49      5.70 o 
 -10   7   5        1.83       -5.34      4.27 o 
  -9   7   5        0.67       -4.60      3.21 o 
  -8   7   5        0.21       -4.26      2.84 o 
  -7   7   5       32.55       42.11      3.29 o 
  -6   7   5       84.14       84.56      3.44 o 
  -5   7   5      127.67      146.48      3.42 o 
  -4   7   5       20.11       23.57      1.95 o 
  -3   7   5      470.32      447.14      5.36 o 
  -2   7   5        9.02        7.68      1.77 o 
  -1   7   5     1408.77     1397.89     14.81 o 
   0   7   5      334.36      316.25      4.65 o 
   1   7   5      638.02      628.29      7.31 o 
   2   7   5      397.21      388.43      5.28 o 
   3   7   5       36.27       39.27      2.32 o 
   4   7   5       35.22       39.43      2.59 o 
   5   7   5      157.66      151.33      4.20 o 
   6   7   5       13.69       12.14      3.56 o 
   7   7   5        0.88        1.75      3.36 o 
   8   7   5       16.16       12.95      4.52 o 
   9   7   5       50.32       47.87      5.07 o 
  10   7   5        2.42       -6.77      5.92 o 
 -10   8   5        0.92       -7.74      5.16 o 
  -9   8   5        0.20        1.01      3.97 o 
  -8   8   5       22.52       20.46      3.72 o 
  -7   8   5      153.68      161.09      4.44 o 
  -6   8   5      119.98      119.61      3.94 o 
  -5   8   5      105.16      100.37      3.69 o 
  -4   8   5        2.31        2.46      2.42 o 
  -3   8   5       27.05       34.52      2.61 o 
  -2   8   5      530.18      503.87      7.11 o 
  -1   8   5       26.16       29.51      2.22 o 
   0   8   5      165.26      180.87      4.07 o 
   1   8   5      304.33      294.81      4.74 o 
   2   8   5      127.80      129.05      3.46 o 
   3   8   5       29.89       27.95      2.86 o 
   4   8   5      268.61      276.14      5.39 o 
   5   8   5       17.70       16.08      3.43 o 
   6   8   5       62.57       52.57      4.32 o 
   7   8   5       60.21       51.60      4.56 o 
   8   8   5        0.33        0.73      4.60 o 
   9   8   5        0.48       -3.14      5.24 o 
  -9   9   5       13.63       18.61      4.55 o 
  -8   9   5       53.61       54.73      4.59 o 
  -7   9   5       15.24       16.42      4.07 o 
  -6   9   5        0.12       -1.60      3.94 o 
  -5   9   5       12.20       14.13      3.58 o 
  -4   9   5       77.68       81.73      3.52 o 
  -3   9   5       34.35       35.92      3.30 o 
  -2   9   5       76.08       84.64      3.16 o 
  -1   9   5      198.34      187.38      4.12 o 
   0   9   5      119.81      125.45      4.18 o 
   1   9   5       52.45       54.28      3.17 o 
   2   9   5      503.45      508.11      8.49 o 
   3   9   5       13.38       13.39      3.49 o 
   4   9   5        2.48        2.87      3.52 o 
   5   9   5       51.33       47.14      4.16 o 
   6   9   5       47.86       48.50      4.28 o 
   7   9   5        4.34        0.57      4.90 o 
   8   9   5        3.00       -1.53      4.69 o 
  -8  10   5       26.06       26.08      5.13 o 
  -7  10   5        1.08        1.19      4.77 o 
  -6  10   5        0.60        2.44      4.52 o 
  -5  10   5      159.80      145.25      5.58 o 
  -4  10   5       44.01       45.43      4.48 o 
  -3  10   5      193.34      196.43      5.11 o 
  -2  10   5        1.04        0.04      3.39 o 
  -1  10   5       16.73       18.34      3.47 o 
   0  10   5       29.99       36.27      3.48 o 
   1  10   5      238.48      234.36      5.43 o 
   2  10   5        7.70       13.93      3.73 o 
   3  10   5       94.95      102.08      4.45 o 
   4  10   5       23.48       20.28      4.17 o 
   5  10   5        3.19       -0.46      4.12 o 
   6  10   5        2.35        0.01      4.44 o 
   7  10   5        9.56       11.83      5.24 o 
  -6  11   5        1.02        7.10      6.13 o 
  -5  11   5       72.52       87.73      6.01 o 
  -4  11   5       41.03       40.92      5.15 o 
  -3  11   5        2.40       -0.71      4.26 o 
  -2  11   5        7.58        4.76      4.37 o 
  -1  11   5      113.66      114.97      5.36 o 
   0  11   5      111.62      106.18      4.76 o 
   1  11   5        6.50        8.04      4.05 o 
   2  11   5      124.03      117.66      5.71 o 
   3  11   5        4.05        4.31      4.81 o 
   4  11   5        3.02       -2.98      5.37 o 
   5  11   5       16.82       22.61      5.61 o 
  -4  12   5       12.76       23.44      6.28 o 
  -3  12   5        2.13       -3.96      5.14 o 
  -2  12   5       47.50       55.94      5.27 o 
  -1  12   5       22.22       26.49      5.14 o 
   0  12   5       37.28       51.53      5.29 o 
   1  12   5       17.02       16.23      5.18 o 
   2  12   5        0.07       -4.46      5.28 o 
   3  12   5        3.95        6.23     10.13 o 
 -12   0   6        8.51       18.28      5.68 o 
 -10   0   6        1.70        1.04      3.45 o 
  -8   0   6      334.78      308.82      5.50 o 
  -6   0   6     1571.63     1530.49     23.09 o 
  -4   0   6      127.43      107.84      4.23 o 
  -2   0   6     1682.94     1685.48     19.56 o 
   0   0   6     2505.81     2365.39     25.93 o 
   2   0   6       12.52       11.02      1.09 o 
   4   0   6     1556.36     1422.51     19.96 o 
   6   0   6      106.22      100.65      3.02 o 
   8   0   6      112.12      130.28      4.52 o 
  10   0   6      169.15      162.42      8.00 o 
 -13   1   6        0.79        6.15      4.58 o 
 -12   1   6        4.09        3.44      4.11 o 
 -11   1   6       55.65       54.63      3.36 o 
 -10   1   6        0.93        5.29      2.33 o 
  -9   1   6        0.07       -0.25      1.59 o 
  -8   1   6      808.98      784.62      8.39 o 
  -7   1   6      570.91      549.40      6.49 o 
  -6   1   6      147.04      142.33      2.19 o 
  -5   1   6       23.10       13.53      1.40 o 
  -4   1   6       91.51       79.38      1.64 o 
  -3   1   6     1694.57     1778.55     17.08 o 
  -2   1   6      408.54      411.00      3.66 o 
  -1   1   6     4955.27     4917.99     36.63 o 
   0   1   6      459.82      471.19      3.75 o 
   1   1   6       46.89       52.53      1.06 o 
   2   1   6     1267.63     1238.90     10.19 o 
   3   1   6      655.41      636.57      5.84 o 
   4   1   6      137.35      158.38      2.64 o 
   5   1   6      586.44      596.60      6.84 o 
   6   1   6      154.58      153.34      2.62 o 
   7   1   6       67.99       76.21      2.05 o 
   8   1   6      231.01      219.06      4.50 o 
   9   1   6       38.45       51.97      2.93 o 
  10   1   6        4.13        5.84      3.79 o 
  11   1   6       26.01       23.87      5.54 o 
 -13   2   6       22.94       33.94      5.12 o 
 -12   2   6        6.34       12.94      4.19 o 
 -11   2   6        0.92        2.42      3.28 o 
 -10   2   6        2.66        2.57      2.37 o 
  -9   2   6        3.15       -0.04      1.73 o 
  -8   2   6      144.96      152.49      2.60 o 
  -7   2   6       36.10       39.06      1.61 o 
  -6   2   6       19.37       29.29      1.09 o 
  -5   2   6      891.70      932.96     10.86 o 
  -4   2   6      140.37      157.56      2.30 o 
  -3   2   6     7081.69     7149.21     62.47 o 
  -2   2   6      990.36     1053.86      8.49 o 
  -1   2   6        2.75        1.47      0.58 o 
   0   2   6      109.89      104.05      1.34 o 
   1   2   6     7205.50     7343.12     58.17 o 
   2   2   6      816.41      873.81      7.88 o 
   3   2   6      775.31      758.33      7.43 o 
   4   2   6      332.71      360.32      4.99 o 
   5   2   6      249.77      249.50      3.83 o 
   6   2   6       72.47       71.39      2.19 o 
   7   2   6      456.25      453.88      6.16 o 
   8   2   6       46.24       42.01      2.74 o 
   9   2   6       60.37       47.71      3.65 o 
  10   2   6        6.28       12.23      4.07 o 
  11   2   6        6.50        9.52      5.63 o 
 -12   3   6        2.24        0.92      4.25 o 
 -11   3   6       44.13       48.72      3.99 o 
 -10   3   6       44.27       45.27      2.91 o 
  -9   3   6        0.62        2.54      2.33 o 
  -8   3   6        9.90       13.92      1.70 o 
  -7   3   6      240.97      246.43      3.61 o 
  -6   3   6      127.64      129.11      2.26 o 
  -5   3   6      523.31      534.67      5.58 o 
  -4   3   6     2038.64     2022.04     17.88 o 
  -3   3   6      130.22      135.42      1.68 o 
  -2   3   6     1090.01     1176.60     10.05 o 
  -1   3   6      203.54      181.80      1.90 o 
   0   3   6     1532.90     1501.79     12.40 o 
   1   3   6      109.62      128.39      1.70 o 
   2   3   6     5117.85     5223.09     45.40 o 
   3   3   6      451.60      409.97      5.07 o 
   4   3   6        0.37        0.02      1.59 o 
   5   3   6      176.32      156.09      3.05 o 
   6   3   6      757.76      751.01      8.95 o 
   7   3   6       32.25       35.39      2.83 o 
   8   3   6      188.87      199.83      4.47 o 
   9   3   6       31.28       27.90      3.52 o 
  10   3   6        5.03        8.78      4.10 o 
  11   3   6        0.01        0.02      5.47 o 
 -12   4   6        1.94       -3.30      4.39 o 
 -11   4   6        4.02        5.55      4.26 o 
 -10   4   6       26.11       30.43      3.25 o 
  -9   4   6       85.99       78.16      3.14 o 
  -8   4   6       52.47       60.76      2.46 o 
  -7   4   6       19.83       15.28      1.76 o 
  -6   4   6       83.58       88.93      1.88 o 
  -5   4   6     1520.99     1487.90     13.66 o 
  -4   4   6        6.84        9.08      1.11 o 
  -3   4   6      239.76      227.57      2.72 o 
  -2   4   6     1034.35     1097.37      9.68 o 
  -1   4   6      491.34      541.72      4.95 o 
   0   4   6     8260.00     8273.29     68.90 o 
   1   4   6       13.26       16.24      1.20 o 
   2   4   6      496.60      515.06      5.67 o 
   3   4   6       61.03       70.27      2.13 o 
   4   4   6      671.45      651.96      8.08 o 
   5   4   6      544.14      550.12      7.31 o 
   6   4   6      226.45      195.16      3.58 o 
   7   4   6      453.92      454.13      7.43 o 
   8   4   6       53.15       56.08      4.26 o 
   9   4   6        8.18        4.00      3.65 o 
  10   4   6        6.73        7.34      4.69 o 
  11   4   6        1.64       -2.78      5.25 o 
 -12   5   6        1.85       -1.01      4.80 o 
 -11   5   6       10.76       17.74      4.33 o 
 -10   5   6        1.66        8.76      3.40 o 
  -9   5   6        3.94        7.98      2.90 o 
  -8   5   6       41.07       49.74      3.98 o 
  -7   5   6       15.19       14.56      1.61 o 
  -6   5   6       45.03       48.43      2.00 o 
  -5   5   6      492.03      477.87      5.63 o 
  -4   5   6      153.55      133.69      2.24 o 
  -3   5   6       93.72       91.36      1.92 o 
  -2   5   6      192.30      201.67      2.62 o 
  -1   5   6     2949.69     2970.08     26.41 o 
   0   5   6      281.04      275.00      3.38 o 
   1   5   6      182.47      189.95      2.87 o 
   2   5   6        8.96       14.02      1.73 o 
   3   5   6     1456.30     1416.29     15.89 o 
   4   5   6       18.81       13.37      1.83 o 
   5   5   6      502.41      484.72      6.51 o 
   6   5   6       55.43       51.22      2.88 o 
   7   5   6        0.56       -2.28      2.91 o 
   8   5   6        0.28       -3.78      3.79 o 
   9   5   6       60.94       71.48      5.11 o 
  10   5   6       10.77        5.51      4.90 o 
 -11   6   6        5.52        0.05      4.56 o 
 -10   6   6        9.16        4.59      3.88 o 
  -9   6   6      128.72      140.50      4.32 o 
  -8   6   6       14.92       11.82      2.66 o 
  -7   6   6       24.84       32.96      2.43 o 
  -6   6   6      342.38      316.08      4.90 o 
  -5   6   6      280.82      288.88      4.14 o 
  -4   6   6       12.77        9.23      1.62 o 
  -3   6   6      376.29      377.37      4.97 o 
  -2   6   6     1736.03     1682.38     16.34 o 
  -1   6   6       20.14       18.90      1.64 o 
   0   6   6       44.93       40.90      1.76 o 
   1   6   6       13.09       11.19      1.58 o 
   2   6   6       68.48       70.24      2.71 o 
   3   6   6      464.11      441.14      6.03 o 
   4   6   6      809.26      839.01      9.36 o 
   5   6   6      175.01      163.81      3.89 o 
   6   6   6       28.96       24.58      3.05 o 
   7   6   6        6.14       -0.65      3.29 o 
   8   6   6       14.93       15.54      4.10 o 
   9   6   6        3.91        2.50      4.62 o 
  10   6   6       10.53        6.95      4.97 o 
 -11   7   6        9.47       -5.53     11.84 o 
 -10   7   6        1.52       -0.31      4.55 o 
  -9   7   6        3.88        4.95      4.16 o 
  -8   7   6       25.62       29.19      3.20 o 
  -7   7   6       83.24       79.47      3.23 o 
  -6   7   6      138.15      133.35      3.48 o 
  -5   7   6      110.11      110.59      3.30 o 
  -4   7   6      897.71      899.32     11.62 o 
  -3   7   6      434.81      401.52      5.19 o 
  -2   7   6      894.87      887.85      9.66 o 
  -1   7   6      217.00      210.27      3.40 o 
   0   7   6      488.51      459.81      7.01 o 
   1   7   6       15.20       15.21      2.06 o 
   2   7   6       87.82       94.46      2.76 o 
   3   7   6        3.93        0.34      2.38 o 
   4   7   6       30.20       26.51      2.88 o 
   5   7   6       71.77       74.94      3.57 o 
   6   7   6      130.17      136.43      5.37 o 
   7   7   6        0.33       -3.46      3.38 o 
   8   7   6      127.57      121.17      5.56 o 
   9   7   6        2.52        1.00      6.10 o 
 -10   8   6       34.00       34.20      5.80 o 
  -9   8   6        3.75       -3.03      4.62 o 
  -8   8   6        6.34       -4.31      3.53 o 
  -7   8   6        9.31        4.26      3.07 o 
  -6   8   6       23.29       30.63      3.42 o 
  -5   8   6      169.70      159.32      4.07 o 
  -4   8   6        7.89        4.88      2.66 o 
  -3   8   6      212.26      224.24      4.17 o 
  -2   8   6      159.97      165.65      3.53 o 
  -1   8   6      141.22      136.29      3.20 o 
   0   8   6      339.58      330.98      5.55 o 
   1   8   6      696.03      682.26      8.89 o 
   2   8   6        1.04        0.41      2.74 o 
   3   8   6      101.55       97.85      3.64 o 
   4   8   6        2.23        0.21      3.23 o 
   5   8   6       11.75       13.65      3.45 o 
   6   8   6       30.09       27.26      3.96 o 
   7   8   6       45.80       43.62      4.42 o 
   8   8   6        0.45       -7.51      5.01 o 
  -9   9   6        1.04       -5.13      5.30 o 
  -8   9   6       14.46       15.25      5.18 o 
  -7   9   6       33.37       44.34      4.54 o 
  -6   9   6       39.76       37.73      4.15 o 
  -5   9   6      105.88      119.09      4.72 o 
  -4   9   6      196.07      183.46      4.50 o 
  -3   9   6       48.96       44.25      3.15 o 
  -2   9   6       48.49       39.61      3.01 o 
  -1   9   6      205.75      225.41      5.41 o 
   0   9   6       38.50       33.72      2.93 o 
   1   9   6       89.69       94.10      3.45 o 
   2   9   6       54.90       65.74      3.58 o 
   3   9   6      120.74      110.03      4.27 o 
   4   9   6        2.92        6.03      3.72 o 
   5   9   6      132.25      132.68      4.82 o 
   6   9   6       45.68       48.37      4.41 o 
   7   9   6        0.57       -6.95      4.63 o 
  -8  10   6        1.79      -14.19     21.87 o 
  -7  10   6        5.41        4.24      4.68 o 
  -6  10   6      104.59      114.78      5.93 o 
  -5  10   6        0.53       -3.53      4.46 o 
  -4  10   6        4.50       10.31      4.09 o 
  -3  10   6       41.40       43.45      3.94 o 
  -2  10   6      113.22      105.80      4.28 o 
  -1  10   6       82.52       76.26      4.06 o 
   0  10   6      139.59      148.32      5.41 o 
   1  10   6        1.03        2.45      3.70 o 
   2  10   6        3.24        8.20      3.82 o 
   3  10   6       37.90       41.25      4.14 o 
   4  10   6       74.47       74.19      4.49 o 
   5  10   6        1.55        0.05      4.10 o 
   6  10   6        0.27        4.13      4.60 o 
  -6  11   6       24.56       24.39      6.19 o 
  -5  11   6        6.24        9.74      6.05 o 
  -4  11   6       35.58       39.69      5.43 o 
  -3  11   6       42.51       45.01      4.63 o 
  -2  11   6       67.08       77.77      4.99 o 
  -1  11   6       79.21       90.06      4.68 o 
   0  11   6        6.88        7.38      4.13 o 
   1  11   6        7.72       -0.42      4.18 o 
   2  11   6       63.34       66.81      6.57 o 
   3  11   6       33.24       28.32      5.29 o 
   4  11   6        0.52        2.27      5.14 o 
  -3  12   6       72.66       71.62      6.39 o 
  -2  12   6       36.57       40.79      5.54 o 
  -1  12   6        0.25       -1.64      4.94 o 
   0  12   6        0.34        5.54      5.05 o 
   1  12   6       54.88       70.34      5.60 o 
   2  12   6        6.41       14.49      7.99 o 
 -13   0   7        2.17        7.54      8.03 o 
 -11   0   7       48.77       56.99      6.94 o 
  -9   0   7      465.66      423.06      8.17 o 
  -7   0   7      305.82      288.81      4.88 o 
  -5   0   7      345.19      318.24      7.24 o 
  -3   0   7     1290.24     1201.98     15.08 o 
  -1   0   7     2757.55     2946.79     32.19 o 
   1   0   7     6760.24     6665.04     70.44 o 
   3   0   7      459.89      413.17      6.65 o 
   5   0   7      977.06      965.34     14.17 o 
   7   0   7      644.40      647.83     11.34 o 
   9   0   7       17.41       23.52      4.92 o 
  11   0   7        2.49        2.02      7.95 o 
 -13   1   7        0.67        4.24      4.53 o 
 -12   1   7        4.83        5.63      4.25 o 
 -11   1   7       41.52       53.21      3.81 o 
 -10   1   7       21.29       18.42      2.60 o 
  -9   1   7       48.88       42.86      2.01 o 
  -8   1   7       14.94        9.16      1.36 o 
  -7   1   7        3.25        8.16      1.16 o 
  -6   1   7      411.70      405.35      6.44 o 
  -5   1   7       36.95       37.22      1.51 o 
  -4   1   7     2271.68     2340.75     27.89 o 
  -3   1   7      488.56      501.86      5.38 o 
  -2   1   7      273.83      248.73      2.56 o 
  -1   1   7     2665.68     2795.53     20.64 o 
   0   1   7     2037.55     2063.98     15.39 o 
   1   1   7      170.14      188.94      2.04 o 
   2   1   7      709.67      672.75      6.03 o 
   3   1   7      566.24      529.32      5.82 o 
   4   1   7        0.46        0.44      1.40 o 
   5   1   7     1488.47     1521.77     16.06 o 
   6   1   7      555.12      558.20      6.53 o 
   7   1   7       18.39       20.35      1.93 o 
   8   1   7       66.84       64.20      3.23 o 
   9   1   7       19.73       24.38      3.13 o 
  10   1   7        2.41        3.32      4.85 o 
  11   1   7        7.10       11.29      5.96 o 
 -12   2   7        5.43       -0.14      4.20 o 
 -11   2   7        2.88        4.61      3.37 o 
 -10   2   7        8.43        8.25      2.63 o 
  -9   2   7       16.73       17.23      1.90 o 
  -8   2   7      306.65      302.87      4.07 o 
  -7   2   7       91.13       94.22      1.76 o 
  -6   2   7      721.55      717.26      9.14 o 
  -5   2   7      206.91      205.57      3.56 o 
  -4   2   7      164.10      175.80      2.53 o 
  -3   2   7       90.03      102.62      1.53 o 
  -2   2   7     1666.42     1648.97     13.62 o 
  -1   2   7      829.07      901.23      7.55 o 
   0   2   7     3744.75     3884.93     30.46 o 
   1   2   7      671.12      737.32      6.28 o 
   2   2   7      376.77      339.41      3.54 o 
   3   2   7      180.15      182.58      2.96 o 
   4   2   7     2543.54     2471.27     25.39 o 
   5   2   7      136.69      130.10      3.82 o 
   6   2   7        6.33        8.18      2.07 o 
   7   2   7       49.77       49.37      3.41 o 
   8   2   7       32.89       37.09      3.41 o 
   9   2   7        2.61       -0.62      3.41 o 
  10   2   7       19.50       13.27      5.01 o 
  11   2   7        4.16        1.08      5.69 o 
 -12   3   7       13.84       13.25      4.52 o 
 -11   3   7        3.39       -0.25      3.75 o 
 -10   3   7        6.52        7.62      3.18 o 
  -9   3   7       17.84       20.38      2.30 o 
  -8   3   7        2.85        4.77      1.64 o 
  -7   3   7      466.58      436.82      5.37 o 
  -6   3   7      247.68      241.55      3.36 o 
  -5   3   7     1012.08      984.87     10.56 o 
  -4   3   7      295.91      354.37      3.85 o 
  -3   3   7      951.93      953.28      8.52 o 
  -2   3   7        5.51       12.78      0.88 o 
  -1   3   7     2697.03     2666.20     21.66 o 
   0   3   7       26.37       23.78      0.98 o 
   1   3   7       25.81       27.40      1.07 o 
   2   3   7      666.97      652.24      6.44 o 
   3   3   7     2280.34     2271.40     23.48 o 
   4   3   7      210.00      211.21      3.47 o 
   5   3   7      501.78      471.99      6.73 o 
   6   3   7        1.06        0.10      2.16 o 
   7   3   7       39.55       27.44      2.89 o 
   8   3   7      112.83      106.58      3.96 o 
   9   3   7      102.72      108.43      4.37 o 
  10   3   7       13.30        9.59      4.31 o 
  11   3   7        1.14        0.05      5.94 o 
 -12   4   7        0.15       -0.72      4.66 o 
 -11   4   7        0.17        3.20      3.86 o 
 -10   4   7        1.29        2.39      3.41 o 
  -9   4   7      118.10      121.75      3.63 o 
  -8   4   7        1.41        1.69      2.12 o 
  -7   4   7        0.61       -0.80      1.73 o 
  -6   4   7      343.89      315.21      4.34 o 
  -5   4   7      160.00      173.68      2.67 o 
  -4   4   7        8.31        6.24      1.00 o 
  -3   4   7     3569.48     3601.44     33.17 o 
  -2   4   7     1232.52     1175.04     10.74 o 
  -1   4   7        2.20        3.70      0.93 o 
   0   4   7      138.55      159.22      2.19 o 
   1   4   7     1601.24     1597.37     14.58 o 
   2   4   7      536.92      552.89      6.02 o 
   3   4   7      167.14      152.84      2.97 o 
   4   4   7      614.44      608.09      7.31 o 
   5   4   7       62.54       70.88      2.50 o 
   6   4   7      325.27      293.47      5.25 o 
   7   4   7      305.84      303.34      5.89 o 
   8   4   7       88.52       98.24      4.02 o 
   9   4   7       23.98       23.91      4.00 o 
  10   4   7       17.97       22.62      4.94 o 
 -11   5   7        2.26        5.52      4.12 o 
 -10   5   7       18.95       21.38      3.87 o 
  -9   5   7       44.19       43.27      3.26 o 
  -8   5   7       21.57       21.85      2.77 o 
  -7   5   7        0.28        1.95      2.62 o 
  -6   5   7       56.14       56.56      1.88 o 
  -5   5   7       74.71       77.66      1.79 o 
  -4   5   7      693.12      688.76      7.44 o 
  -3   5   7        8.37        6.97      1.32 o 
  -2   5   7      130.62      141.41      2.30 o 
  -1   5   7      386.99      392.92      4.35 o 
   0   5   7     1948.35     1910.64     18.03 o 
   1   5   7      185.96      202.70      3.13 o 
   2   5   7     3176.48     3115.45     32.10 o 
   3   5   7      158.23      158.74      3.05 o 
   4   5   7        0.58       -3.19      2.12 o 
   5   5   7       23.29       20.92      2.94 o 
   6   5   7      449.05      461.40      8.43 o 
   7   5   7       12.06       10.41      3.30 o 
   8   5   7        1.74       -3.60      3.95 o 
   9   5   7        3.02       -4.02      4.44 o 
  10   5   7        1.59        1.02      4.95 o 
 -11   6   7        5.81        3.82      4.57 o 
 -10   6   7        2.12        2.70      5.03 o 
  -9   6   7        0.72        3.62      3.53 o 
  -8   6   7        2.50       -2.92      2.80 o 
  -7   6   7        6.35        7.55      2.38 o 
  -6   6   7      560.31      587.28      7.75 o 
  -5   6   7      409.01      376.42      5.28 o 
  -4   6   7      179.16      173.40      2.92 o 
  -3   6   7       12.72       11.87      1.79 o 
  -2   6   7      408.20      438.17      5.78 o 
  -1   6   7       67.48       68.39      2.11 o 
   0   6   7       73.11       68.93      1.89 o 
   1   6   7     1170.28     1184.69     12.82 o 
   2   6   7      118.91      103.43      2.65 o 
   3   6   7      426.34      442.57      6.37 o 
   4   6   7      262.33      238.58      4.60 o 
   5   6   7       80.96       85.11      3.76 o 
   6   6   7       36.35       29.39      3.44 o 
   7   6   7       25.65       25.41      3.65 o 
   8   6   7       35.43       33.67      4.42 o 
   9   6   7       15.72        3.84      5.81 o 
 -10   7   7        0.96       -6.91      4.61 o 
  -9   7   7       24.97       17.16      4.05 o 
  -8   7   7       13.39        5.27      3.35 o 
  -7   7   7      309.35      302.24      5.74 o 
  -6   7   7      108.38       91.87      3.11 o 
  -5   7   7       30.26       39.11      3.66 o 
  -4   7   7       87.81       72.40      2.74 o 
  -3   7   7        3.39        0.70      2.13 o 
  -2   7   7        7.52        4.34      1.81 o 
  -1   7   7      768.78      784.15      9.44 o 
   0   7   7       72.34       68.34      2.36 o 
   1   7   7        2.51        0.96      1.92 o 
   2   7   7       53.89       44.95      2.50 o 
   3   7   7      593.49      582.60      8.23 o 
   4   7   7        1.37       -3.32      2.85 o 
   5   7   7      280.53      273.57      6.19 o 
   6   7   7       17.66       19.75      3.49 o 
   7   7   7       18.77       27.01      4.28 o 
   8   7   7        9.70        5.13      4.69 o 
   9   7   7        0.73       -7.79      5.19 o 
 -10   8   7        0.29       -9.98     16.72 o 
  -9   8   7        3.51        5.33      4.68 o 
  -8   8   7      169.96      147.95      5.14 o 
  -7   8   7        0.97       -4.85      3.23 o 
  -6   8   7       91.69       93.09      3.62 o 
  -5   8   7        5.70        5.64      3.10 o 
  -4   8   7       54.14       51.85      3.05 o 
  -3   8   7      207.48      217.38      4.24 o 
  -2   8   7      512.13      515.06      7.24 o 
  -1   8   7      173.35      179.96      3.79 o 
   0   8   7      334.54      335.83      5.44 o 
   1   8   7       33.38       36.12      2.77 o 
   2   8   7      139.55      138.94      3.87 o 
   3   8   7       12.78       16.50      3.24 o 
   4   8   7      201.74      209.01      5.29 o 
   5   8   7        1.02       -0.16      3.60 o 
   6   8   7        3.63       -2.74      3.82 o 
   7   8   7        5.62       -2.37      4.34 o 
   8   8   7        1.69       -7.32      4.88 o 
  -8   9   7       31.07       42.55      5.35 o 
  -7   9   7       49.10       50.30      4.40 o 
  -6   9   7        6.87        9.27      4.13 o 
  -5   9   7        0.79       -1.08      3.74 o 
  -4   9   7      258.68      269.53      6.18 o 
  -3   9   7      273.54      250.66      5.72 o 
  -2   9   7       29.32       32.46      3.03 o 
  -1   9   7        6.39        2.45      2.92 o 
   0   9   7      133.78      124.69      3.89 o 
   1   9   7       24.42       25.13      3.35 o 
   2   9   7      325.29      322.35      6.88 o 
   3   9   7       84.70       89.91      5.22 o 
   4   9   7       10.07        6.65      3.83 o 
   5   9   7        0.73        1.41      3.82 o 
   6   9   7        7.43        6.42      4.30 o 
   7   9   7        0.01       -6.27      4.71 o 
  -7  10   7       13.14        6.65      4.60 o 
  -6  10   7       36.17       40.86      5.29 o 
  -5  10   7       68.99       81.22      5.43 o 
  -4  10   7      112.69      109.31      5.02 o 
  -3  10   7       66.67       65.05      4.47 o 
  -2  10   7        6.90        2.54      3.38 o 
  -1  10   7       36.03       32.95      3.61 o 
   0  10   7       14.42        8.86      3.58 o 
   1  10   7      141.79      147.15      5.04 o 
   2  10   7       27.54       30.41      4.24 o 
   3  10   7       25.86       24.98      4.47 o 
   4  10   7        5.34       -1.58      4.54 o 
   5  10   7       53.40       50.56      4.87 o 
   6  10   7        0.16       -7.92      5.28 o 
  -5  11   7       16.53       18.11      6.13 o 
  -4  11   7        8.65       12.57      5.18 o 
  -3  11   7        0.13        5.19      5.03 o 
  -2  11   7        0.58        4.90      4.64 o 
  -1  11   7       49.81       57.11      4.52 o 
   0  11   7       42.49       41.28      4.41 o 
   1  11   7       32.10       41.61      4.66 o 
   2  11   7       37.72       37.73      4.79 o 
   3  11   7       36.80       36.51      5.23 o 
   4  11   7        5.91       12.26      5.39 o 
  -2  12   7       20.73       53.35     23.19 o 
  -1  12   7        1.11        5.89      5.40 o 
   0  12   7       63.33       80.13      7.35 o 
 -12   0   8       38.21       46.36      8.20 o 
 -10   0   8       38.17       35.75      3.85 o 
  -8   0   8        6.49        1.56      2.06 o 
  -6   0   8      145.28      142.05      4.70 o 
  -4   0   8     1008.19     1051.33     15.22 o 
  -2   0   8     8998.26     9314.78    115.32 o 
   0   0   8      831.99      806.15      9.57 o 
   2   0   8     1612.80     1677.67     19.38 o 
   4   0   8      973.32      958.86     14.18 o 
   6   0   8      281.10      250.68      5.49 o 
   8   0   8       98.93      106.98      5.85 o 
  10   0   8        9.73        3.50      7.98 o 
 -12   1   8        1.59        2.85      3.85 o 
 -11   1   8        0.15        0.24      3.35 o 
 -10   1   8        8.44        5.54      2.57 o 
  -9   1   8        3.56        1.04      1.78 o 
  -8   1   8       91.89       85.14      2.18 o 
  -7   1   8      537.49      536.83      7.54 o 
  -6   1   8        6.42        5.42      1.51 o 
  -5   1   8      140.71      139.41      3.26 o 
  -4   1   8     1436.74     1440.35     16.93 o 
  -3   1   8      809.46      816.11      8.08 o 
  -2   1   8      237.89      241.79      2.55 o 
  -1   1   8     3028.26     3068.34     24.36 o 
   0   1   8      923.31      930.34      7.48 o 
   1   1   8       22.94       26.06      0.97 o 
   2   1   8     1287.33     1283.01     10.99 o 
   3   1   8     1978.05     1961.84     19.38 o 
   4   1   8       57.35       59.38      1.93 o 
   5   1   8      161.73      157.67      3.01 o 
   6   1   8      171.93      173.49      3.21 o 
   7   1   8       86.29       98.12      4.03 o 
   8   1   8        0.46        3.24      2.88 o 
   9   1   8       15.87       21.99      3.85 o 
  10   1   8        3.06        6.28      5.20 o 
  11   1   8        5.86        7.10      6.61 o 
 -12   2   8        7.61        7.50      4.06 o 
 -11   2   8        1.04        5.03      3.93 o 
 -10   2   8        0.07        2.38      2.77 o 
  -9   2   8      144.41      155.29      3.87 o 
  -8   2   8       82.82       74.05      2.14 o 
  -7   2   8      156.87      150.86      2.81 o 
  -6   2   8      150.10      142.60      3.51 o 
  -5   2   8     2309.81     2265.67     28.45 o 
  -4   2   8      231.75      233.79      3.16 o 
  -3   2   8      395.67      368.03      3.95 o 
  -2   2   8      180.13      158.64      2.18 o 
  -1   2   8      138.20      123.44      1.74 o 
   0   2   8      392.26      407.93      3.82 o 
   1   2   8     2311.84     2156.75     17.45 o 
   2   2   8        4.81        9.68      1.38 o 
   3   2   8      607.75      609.98      7.08 o 
   4   2   8       62.32       62.44      2.06 o 
   5   2   8      920.29      941.80     10.81 o 
   6   2   8      249.04      228.31      4.25 o 
   7   2   8      213.60      209.39      5.80 o 
   8   2   8       93.91       93.11      3.66 o 
   9   2   8        0.56       -1.11      4.25 o 
  10   2   8        3.49        5.55      5.29 o 
 -12   3   8        5.66        5.75      4.29 o 
 -11   3   8        3.39       11.25      3.92 o 
 -10   3   8      100.16      101.05      5.40 o 
  -9   3   8       45.60       50.63      2.88 o 
  -8   3   8      160.24      163.66      3.08 o 
  -7   3   8        0.71        0.28      1.30 o 
  -6   3   8       75.22       77.26      1.67 o 
  -5   3   8      292.94      290.67      3.62 o 
  -4   3   8      763.71      740.89      7.73 o 
  -3   3   8        1.96        0.87      0.93 o 
  -2   3   8        0.87        0.43      1.01 o 
  -1   3   8      662.69      678.73      6.34 o 
   0   3   8     1530.09     1496.85     13.35 o 
   1   3   8      718.83      754.97      6.98 o 
   2   3   8     2171.55     2128.40     20.06 o 
   3   3   8      496.45      486.48      5.86 o 
   4   3   8        4.75        4.99      1.87 o 
   5   3   8       27.27       30.75      2.23 o 
   6   3   8      270.75      268.35      5.13 o 
   7   3   8        3.68        0.68      3.07 o 
   8   3   8       45.90       43.22      3.71 o 
   9   3   8       23.66       26.40      3.96 o 
  10   3   8       35.57       38.83      5.34 o 
 -12   4   8       21.29       18.71      4.64 o 
 -11   4   8       21.17       14.99      4.20 o 
 -10   4   8       13.59       23.22      4.35 o 
  -9   4   8       18.87       24.20      2.93 o 
  -8   4   8       29.06       27.39      2.26 o 
  -7   4   8      157.19      152.04      2.94 o 
  -6   4   8      202.86      220.47      3.38 o 
  -5   4   8       23.42       25.63      1.42 o 
  -4   4   8        0.10       -0.72      1.17 o 
  -3   4   8      585.94      563.87      5.41 o 
  -2   4   8      892.28      925.01      8.82 o 
  -1   4   8      343.95      332.71      3.71 o 
   0   4   8      234.45      234.06      3.14 o 
   1   4   8     1235.48     1250.87     12.87 o 
   2   4   8        8.33        9.98      1.72 o 
   3   4   8       28.30       27.44      1.90 o 
   4   4   8     1460.92     1421.58     16.54 o 
   5   4   8       29.28       37.99      2.53 o 
   6   4   8        4.56        5.53      3.01 o 
   7   4   8      118.91      122.09      4.24 o 
   8   4   8       99.74      115.86      4.43 o 
   9   4   8       37.16       35.60      4.65 o 
  10   4   8       16.30        1.99      5.31 o 
 -11   5   8        1.51       -4.61      4.14 o 
 -10   5   8        1.02       -4.73      3.66 o 
  -9   5   8        3.47       -0.22      3.18 o 
  -8   5   8        1.59       -1.96      2.59 o 
  -7   5   8      258.73      246.08      4.82 o 
  -6   5   8        6.12        2.76      1.93 o 
  -5   5   8        1.70        2.03      1.43 o 
  -4   5   8       32.84       42.76      1.63 o 
  -3   5   8     1484.55     1480.71     15.01 o 
  -2   5   8      602.69      593.01      6.46 o 
  -1   5   8     1511.33     1493.78     13.88 o 
   0   5   8       49.30       44.96      1.74 o 
   1   5   8      289.87      292.59      4.03 o 
   2   5   8       93.32       87.81      2.38 o 
   3   5   8      245.35      252.45      4.19 o 
   4   5   8       15.96       12.58      2.31 o 
   5   5   8      317.92      315.39      5.77 o 
   6   5   8       15.34        7.38      3.32 o 
   7   5   8       53.46       55.46      3.92 o 
   8   5   8       19.35       18.86      4.53 o 
   9   5   8       91.09      106.29      5.67 o 
 -11   6   8        9.85        7.29      4.44 o 
 -10   6   8        2.36       -1.67      4.06 o 
  -9   6   8        0.51       -0.91      3.64 o 
  -8   6   8       35.87       35.31      3.40 o 
  -7   6   8      134.16      134.81      3.70 o 
  -6   6   8       63.85       62.51      2.67 o 
  -5   6   8        6.54        7.72      2.16 o 
  -4   6   8       46.27       47.51      2.07 o 
  -3   6   8       61.43       76.38      2.19 o 
  -2   6   8      861.28      804.20      9.97 o 
  -1   6   8      211.01      200.76      3.05 o 
   0   6   8      824.28      814.68     10.17 o 
   1   6   8     1981.70     1935.35     20.28 o 
   2   6   8      463.25      456.14      5.82 o 
   3   6   8       91.55       88.91      3.66 o 
   4   6   8      117.73      117.45      3.68 o 
   5   6   8        8.61        5.53      3.13 o 
   6   6   8        2.37       -3.64      3.44 o 
   7   6   8       21.05       14.44      3.83 o 
   8   6   8       24.13       26.27      4.81 o 
   9   6   8       10.97        2.94      5.09 o 
 -10   7   8        8.27        0.01      4.80 o 
  -9   7   8       16.23       11.68      4.22 o 
  -8   7   8      122.43      128.33      4.76 o 
  -7   7   8       16.85       26.04      2.85 o 
  -6   7   8       38.70       40.71      2.72 o 
  -5   7   8       26.64       36.94      2.91 o 
  -4   7   8      767.60      776.12      9.71 o 
  -3   7   8        6.53        4.82      2.21 o 
  -2   7   8        3.01       10.18      1.99 o 
  -1   7   8       64.25       66.83      2.49 o 
   0   7   8      645.19      645.02      8.22 o 
   1   7   8      308.29      297.32      5.24 o 
   2   7   8      336.32      327.44      5.49 o 
   3   7   8       45.85       45.26      3.13 o 
   4   7   8       18.84       13.29      3.14 o 
   5   7   8       13.23        9.45      3.53 o 
   6   7   8      180.92      182.50      5.51 o 
   7   7   8        0.03       -5.92      3.95 o 
   8   7   8        0.42       -1.22      4.64 o 
  -9   8   8       71.63       64.12      5.46 o 
  -8   8   8        0.07       -2.69      4.34 o 
  -7   8   8        3.83        2.06      3.15 o 
  -6   8   8       41.33       56.62      3.73 o 
  -5   8   8      179.89      171.71      5.17 o 
  -4   8   8      100.41       97.01      3.31 o 
  -3   8   8      156.42      166.08      3.98 o 
  -2   8   8       59.25       58.15      2.79 o 
  -1   8   8      129.66      109.91      3.38 o 
   0   8   8      158.80      156.18      3.87 o 
   1   8   8      284.18      293.81      6.63 o 
   2   8   8        2.68       -1.28      2.93 o 
   3   8   8        9.03        8.95      3.31 o 
   4   8   8       39.71       28.30      4.03 o 
   5   8   8       44.43       41.30      4.08 o 
   6   8   8        8.70        3.65      3.82 o 
   7   8   8       20.92       12.36      4.38 o 
  -8   9   8        2.55        2.83      5.27 o 
  -7   9   8        4.61        7.31      4.25 o 
  -6   9   8      124.14      112.28      5.19 o 
  -5   9   8       70.01       79.05      4.44 o 
  -4   9   8        4.48        4.38      3.73 o 
  -3   9   8       54.39       55.09      3.60 o 
  -2   9   8        1.35       -0.49      3.30 o 
  -1   9   8      283.55      285.25      5.55 o 
   0   9   8      219.59      205.97      4.70 o 
   1   9   8       36.67       34.39      3.65 o 
   2   9   8       29.63       29.25      3.92 o 
   3   9   8       43.87       44.94      4.34 o 
   4   9   8       22.60       18.14      4.21 o 
   5   9   8        1.04        1.73      4.72 o 
   6   9   8        6.12        1.81      5.26 o 
  -7  10   8       32.80       34.89      5.55 o 
  -6  10   8        9.07        4.14      4.78 o 
  -5  10   8       32.30       30.82      4.86 o 
  -4  10   8        8.95        0.69      4.18 o 
  -3  10   8        7.96       11.02      4.06 o 
  -2  10   8      233.78      229.88      5.35 o 
  -1  10   8       49.09       47.02      3.77 o 
   0  10   8       56.85       63.85      4.08 o 
   1  10   8        0.25        0.41      4.06 o 
   2  10   8       28.00       31.86      4.36 o 
   3  10   8       12.11       12.37      4.44 o 
   4  10   8       81.84       84.73      6.10 o 
   5  10   8        0.15       -3.11      4.64 o 
  -5  11   8        7.93        8.89      5.77 o 
  -4  11   8       12.82       26.15      5.87 o 
  -3  11   8       58.96       53.50      5.40 o 
  -2  11   8       50.82       68.72      5.18 o 
  -1  11   8       49.56       60.97      5.64 o 
   0  11   8        2.32        3.47      4.56 o 
   1  11   8        2.24       -1.15      4.65 o 
   2  11   8       55.85       57.41      5.06 o 
   3  11   8       47.96       47.80      5.33 o 
 -11   0   9        0.50        0.87      4.36 o 
  -9   0   9       13.38       20.07      3.25 o 
  -7   0   9      325.48      305.92      6.11 o 
  -5   0   9     1603.21     1640.72     37.24 o 
  -3   0   9     2286.70     2277.72     30.92 o 
  -1   0   9      526.22      495.79      6.32 o 
   1   0   9     4919.04     4982.96     57.92 o 
   3   0   9      214.09      206.24      4.31 o 
   5   0   9      227.22      228.56      4.70 o 
   7   0   9      108.09      110.32      5.72 o 
   9   0   9       12.91       21.62      5.71 o 
 -12   1   9        8.25        9.57      3.76 o 
 -11   1   9       16.71       15.33      3.31 o 
 -10   1   9        6.72        6.71      2.66 o 
  -9   1   9        0.45       -2.86      1.91 o 
  -8   1   9       63.40       60.99      2.28 o 
  -7   1   9      716.43      693.81     10.04 o 
  -6   1   9      598.33      570.35      8.39 o 
  -5   1   9      126.06      123.54      2.74 o 
  -4   1   9      620.43      589.51      6.67 o 
  -3   1   9      447.48      442.21      4.70 o 
  -2   1   9      123.53      135.16      1.91 o 
  -1   1   9      382.38      340.01      3.46 o 
   0   1   9     1869.39     1859.85     16.35 o 
   1   1   9       94.28       94.37      1.52 o 
   2   1   9      600.65      586.81      5.81 o 
   3   1   9      783.99      770.13      8.65 o 
   4   1   9      354.22      369.27      4.92 o 
   5   1   9       44.61       42.37      2.18 o 
   6   1   9      506.23      509.78      7.51 o 
   7   1   9       27.55       30.93      2.95 o 
   8   1   9       20.22       17.03      3.62 o 
   9   1   9       56.46       64.17      4.81 o 
  10   1   9        1.67       17.41      5.45 o 
 -12   2   9        6.32        6.41      4.49 o 
 -11   2   9        2.22        2.88      3.48 o 
 -10   2   9        0.80        3.25      2.86 o 
  -9   2   9        0.66        0.50      2.18 o 
  -8   2   9      157.11      161.13      3.90 o 
  -7   2   9      124.10      111.09      3.36 o 
  -6   2   9      259.68      259.80      5.19 o 
  -5   2   9      274.06      243.79      4.59 o 
  -4   2   9       29.51       36.09      1.37 o 
  -3   2   9       25.67       37.31      1.31 o 
  -2   2   9     1245.76     1257.81     12.42 o 
  -1   2   9      157.45      147.63      2.20 o 
   0   2   9      269.00      260.52      2.92 o 
   1   2   9      205.12      191.37      2.81 o 
   2   2   9      879.57      861.11      8.42 o 
   3   2   9      157.83      162.53      2.84 o 
   4   2   9      791.51      779.22      9.19 o 
   5   2   9      245.70      254.52      4.28 o 
   6   2   9      133.34      110.48      3.76 o 
   7   2   9       76.56       80.15      3.77 o 
   8   2   9       79.28      100.08      4.38 o 
   9   2   9        0.18        0.35      4.40 o 
  10   2   9       26.49       21.80      6.16 o 
 -12   3   9       16.88       21.38      4.15 o 
 -11   3   9       12.60       19.88      3.74 o 
 -10   3   9        0.84        3.81      3.20 o 
  -9   3   9       25.68       25.22      2.56 o 
  -8   3   9       53.84       55.65      2.34 o 
  -7   3   9        4.04        5.78      1.75 o 
  -6   3   9       68.53       73.29      1.99 o 
  -5   3   9       13.56        7.60      1.15 o 
  -4   3   9       81.99       67.00      1.73 o 
  -3   3   9      686.54      673.44      7.18 o 
  -2   3   9       42.16       46.72      1.33 o 
  -1   3   9     1802.66     1784.61     17.52 o 
   0   3   9        7.04        9.72      1.17 o 
   1   3   9       72.61       64.90      1.75 o 
   2   3   9      298.47      270.41      3.73 o 
   3   3   9     1214.94     1217.38     12.54 o 
   4   3   9       21.56       19.99      2.07 o 
   5   3   9      209.72      202.40      4.18 o 
   6   3   9       60.52       59.36      3.34 o 
   7   3   9       55.65       79.26      3.91 o 
   8   3   9       16.70        8.15      3.70 o 
   9   3   9       29.83       35.28      4.74 o 
  10   3   9        0.28       -0.68      5.59 o 
 -11   4   9        0.28        3.05      3.93 o 
 -10   4   9        0.94        0.76      3.37 o 
  -9   4   9        1.11        1.17      2.88 o 
  -8   4   9      188.36      178.33      5.23 o 
  -7   4   9        1.63        2.01      1.73 o 
  -6   4   9        0.96       -1.15      1.54 o 
  -5   4   9      363.64      382.05      4.74 o 
  -4   4   9       48.27       41.59      1.60 o 
  -3   4   9      770.31      779.89      7.25 o 
  -2   4   9      504.16      461.84      5.23 o 
  -1   4   9       69.84       76.10      1.81 o 
   0   4   9      113.07      112.69      2.05 o 
   1   4   9     1015.39     1011.04     10.15 o 
   2   4   9      290.09      281.08      5.10 o 
   3   4   9      103.44      108.55      2.72 o 
   4   4   9      620.50      621.66      8.05 o 
   5   4   9      308.80      303.26      7.50 o 
   6   4   9        6.69        7.49      3.27 o 
   7   4   9       57.73       55.23      3.89 o 
   8   4   9       12.21        4.28      5.05 o 
   9   4   9       19.68       10.54      4.70 o 
 -11   5   9       25.81       33.93      5.37 o 
 -10   5   9        5.04        3.09      3.59 o 
  -9   5   9        0.60        2.10      3.30 o 
  -8   5   9        6.98        7.42      3.06 o 
  -7   5   9        8.99        7.92      2.31 o 
  -6   5   9      176.05      163.11      3.51 o 
  -5   5   9      239.71      240.07      4.02 o 
  -4   5   9     1187.42     1166.64     12.05 o 
  -3   5   9      272.69      241.71      3.54 o 
  -2   5   9      225.26      226.20      3.25 o 
  -1   5   9       37.32       42.45      1.73 o 
   0   5   9      723.55      694.09      8.07 o 
   1   5   9       41.91       40.19      1.97 o 
   2   5   9      172.18      187.45      4.36 o 
   3   5   9      143.40      136.36      3.34 o 
   4   5   9       82.39       82.35      3.21 o 
   5   5   9        6.49        6.82      3.01 o 
   6   5   9      228.34      237.18      6.65 o 
   7   5   9       20.73       10.00      3.76 o 
   8   5   9      119.56      108.07      5.33 o 
   9   5   9       10.93        4.66      5.19 o 
 -10   6   9       25.38       23.05      4.12 o 
  -9   6   9       29.01       20.03      4.63 o 
  -8   6   9       74.76       87.03      3.75 o 
  -7   6   9       51.49       46.58      3.11 o 
  -6   6   9       42.09       49.95      2.89 o 
  -5   6   9      322.28      284.93      4.95 o 
  -4   6   9       99.39       91.00      2.64 o 
  -3   6   9       11.51       11.23      1.97 o 
  -2   6   9      519.94      559.92      7.51 o 
  -1   6   9      174.99      168.45      2.82 o 
   0   6   9     1885.77     1837.39     19.64 o 
   1   6   9      160.48      161.09      3.54 o 
   2   6   9      134.55      134.69      3.10 o 
   3   6   9       12.18        8.26      2.69 o 
   4   6   9       26.56       26.58      3.51 o 
   5   6   9      128.88      132.02      4.34 o 
   6   6   9        0.91       -4.42      3.53 o 
   7   6   9      135.30      140.81      5.05 o 
   8   6   9        5.78        0.70      4.75 o 
 -10   7   9        0.05       -7.10      4.74 o 
  -9   7   9        0.21        2.83      4.58 o 
  -8   7   9       63.40       74.14      5.22 o 
  -7   7   9      103.61      118.51      4.12 o 
  -6   7   9       43.57       39.10      2.90 o 
  -5   7   9       69.20       75.14      3.10 o 
  -4   7   9       14.07       10.06      2.59 o 
  -3   7   9      296.63      259.14      4.64 o 
  -2   7   9      117.86      110.61      3.60 o 
  -1   7   9      305.31      322.70      5.11 o 
   0   7   9       63.26       69.46      2.91 o 
   1   7   9       36.82       29.73      2.41 o 
   2   7   9       25.24       21.51      2.52 o 
   3   7   9      418.24      397.66      6.58 o 
   4   7   9        4.31        3.40      3.43 o 
   5   7   9      154.55      151.96      5.08 o 
   6   7   9       33.35       34.44      3.88 o 
   7   7   9        0.95       -1.57      4.20 o 
   8   7   9       10.59        3.98      4.81 o 
  -9   8   9       24.51       24.24      5.09 o 
  -8   8   9        0.83        4.00      4.45 o 
  -7   8   9        1.36        0.79      3.87 o 
  -6   8   9      128.13      128.35      4.09 o 
  -5   8   9       32.58       40.63      3.75 o 
  -4   8   9       51.36       47.98      3.07 o 
  -3   8   9      141.93      139.73      3.75 o 
  -2   8   9      439.41      413.68      6.94 o 
  -1   8   9       15.91       13.69      2.65 o 
   0   8   9        1.54        0.98      2.90 o 
   1   8   9        9.98        2.31      3.16 o 
   2   8   9      219.08      213.29      4.93 o 
   3   8   9       68.67       66.62      3.96 o 
   4   8   9      157.38      157.79      4.87 o 
   5   8   9       45.33       42.33      4.16 o 
   6   8   9        0.52        3.15      4.20 o 
   7   8   9       13.05       14.24      5.13 o 
  -8   9   9        7.07        9.96      5.56 o 
  -7   9   9       68.60       65.50      5.39 o 
  -6   9   9        2.56        8.00      4.18 o 
  -5   9   9        1.20        0.17      3.85 o 
  -4   9   9       96.58      110.24      4.10 o 
  -3   9   9       88.26       88.94      3.87 o 
  -2   9   9       51.45       59.74      3.98 o 
  -1   9   9       62.38       60.87      3.47 o 
   0   9   9       89.90       86.93      3.91 o 
   1   9   9       63.31       63.35      4.10 o 
   2   9   9      116.01      118.79      4.84 o 
   3   9   9       53.30       58.23      4.56 o 
   4   9   9       27.40       28.62      4.47 o 
   5   9   9        2.01        0.23      4.63 o 
   6   9   9       37.21       41.33      5.06 o 
  -6  10   9        5.24       14.61      5.40 o 
  -5  10   9       57.63       66.88      4.99 o 
  -4  10   9       15.23       14.91      4.56 o 
  -3  10   9      108.08      125.90      4.59 o 
  -2  10   9        4.35        8.07      4.11 o 
  -1  10   9       13.60       13.00      3.77 o 
   0  10   9       36.90       32.15      4.25 o 
   1  10   9      135.82      145.60      5.30 o 
   2  10   9        3.88        0.65      4.30 o 
   3  10   9        1.31        7.33      4.64 o 
   4  10   9        0.56       -5.80      4.61 o 
  -4  11   9       59.85       74.81      7.56 o 
  -3  11   9        0.50        2.45      5.65 o 
  -2  11   9       22.72       22.09      5.51 o 
  -1  11   9       35.97       44.98      4.99 o 
   0  11   9       20.26       16.88      4.81 o 
   1  11   9        3.42        3.10      4.75 o 
   2  11   9       25.60       31.20      9.41 o 
 -12   0  10       18.91        9.63      4.93 o 
 -10   0  10       50.04       44.25      3.70 o 
  -8   0  10      168.39      157.82      5.82 o 
  -6   0  10      486.45      485.59      9.79 o 
  -4   0  10       69.87       68.89      2.00 o 
  -2   0  10     1204.20     1143.41     15.39 o 
   0   0  10     1598.03     1660.57     22.12 o 
   2   0  10      574.45      536.64      8.13 o 
   4   0  10      825.39      784.95     12.24 o 
   6   0  10      372.88      403.30     10.47 o 
   8   0  10      155.10      179.69      7.41 o 
  10   0  10        6.96        8.19      8.71 o 
 -12   1  10       37.96       42.32      3.74 o 
 -11   1  10        1.77        4.55      3.01 o 
 -10   1  10       20.96       30.44      3.40 o 
  -9   1  10       42.58       36.94      2.84 o 
  -8   1  10       27.24       26.39      2.41 o 
  -7   1  10      170.49      159.39      3.66 o 
  -6   1  10        1.56        0.40      1.73 o 
  -5   1  10      116.93      113.32      2.56 o 
  -4   1  10      149.27      148.96      2.33 o 
  -3   1  10      830.22      828.79      8.36 o 
  -2   1  10       31.46       36.43      1.30 o 
  -1   1  10     1125.51     1128.32     10.55 o 
   0   1  10      763.72      765.14      7.00 o 
   1   1  10      445.21      455.96      4.73 o 
   2   1  10      201.57      198.56      3.13 o 
   3   1  10     1285.19     1246.77     13.09 o 
   4   1  10       45.48       45.44      2.19 o 
   5   1  10      388.92      376.31      5.95 o 
   6   1  10       39.18       37.97      2.87 o 
   7   1  10       28.59       40.43      3.66 o 
   8   1  10       26.42       20.77      3.88 o 
   9   1  10       19.91       19.85      4.95 o 
  10   1  10        1.56        5.78      6.92 o 
 -12   2  10        0.01       -0.29      3.53 o 
 -11   2  10       29.53       33.47      3.69 o 
 -10   2  10       10.64       10.00      3.58 o 
  -9   2  10       75.73       74.48      3.51 o 
  -8   2  10        6.62        7.14      2.71 o 
  -7   2  10        1.02        0.58      2.43 o 
  -6   2  10       23.23       22.76      2.57 o 
  -5   2  10       18.95       22.45      1.85 o 
  -4   2  10      323.63      307.68      3.95 o 
  -3   2  10     1046.53     1043.77     11.25 o 
  -2   2  10      671.99      672.57      7.03 o 
  -1   2  10     1182.63     1209.84     11.29 o 
   0   2  10        0.39       -0.80      1.20 o 
   1   2  10     2351.16     2289.40     22.24 o 
   2   2  10      465.21      477.88      5.75 o 
   3   2  10       34.83       28.06      2.01 o 
   4   2  10       10.40        7.44      2.16 o 
   5   2  10      261.05      270.16      4.94 o 
   6   2  10      122.38      108.60      3.98 o 
   7   2  10      157.77      154.17      5.41 o 
   8   2  10       46.51       50.47      4.43 o 
   9   2  10        5.98       10.20      4.74 o 
 -11   3  10        2.00       -5.10      4.60 o 
 -10   3  10       18.62       17.68      7.92 o 
  -9   3  10        0.90        1.85      3.26 o 
  -8   3  10        0.14        4.84      2.85 o 
  -7   3  10        0.69        3.04      2.47 o 
  -6   3  10      245.90      238.50      3.96 o 
  -5   3  10        1.33       -0.59      1.42 o 
  -4   3  10      634.10      634.19      6.85 o 
  -3   3  10      293.49      309.01      4.20 o 
  -2   3  10      261.20      259.06      3.33 o 
  -1   3  10      581.39      590.36      6.74 o 
   0   3  10     1358.44     1326.37     12.39 o 
   1   3  10        0.12       -2.49      1.66 o 
   2   3  10      951.03      891.84      9.69 o 
   3   3  10       24.89       32.30      2.19 o 
   4   3  10        6.93        7.55      2.32 o 
   5   3  10      215.53      211.50      4.54 o 
   6   3  10      279.17      275.32      6.08 o 
   7   3  10        0.92       -5.07      3.58 o 
   8   3  10        2.09       -1.84      3.84 o 
   9   3  10        5.33       11.83      4.78 o 
 -11   4  10        0.15        0.24      3.57 o 
 -10   4  10        3.27        6.08      3.57 o 
  -9   4  10       26.82       17.25      2.80 o 
  -8   4  10       75.66       74.16      3.94 o 
  -7   4  10       76.06       75.82      2.59 o 
  -6   4  10      208.76      219.74      3.76 o 
  -5   4  10      419.55      364.29      5.00 o 
  -4   4  10        4.62        4.01      1.62 o 
  -3   4  10       67.18       68.49      1.77 o 
  -2   4  10      611.07      616.75      7.23 o 
  -1   4  10      277.93      263.80      3.79 o 
   0   4  10       20.33       25.03      1.61 o 
   1   4  10       23.96       21.36      1.94 o 
   2   4  10      341.19      317.30      5.10 o 
   3   4  10      118.93      122.28      3.23 o 
   4   4  10      333.87      299.38      5.72 o 
   5   4  10       65.66       75.67      3.50 o 
   6   4  10       27.77       18.04      3.62 o 
   7   4  10        6.01        0.21      3.69 o 
   8   4  10       16.31       13.65      4.64 o 
   9   4  10        1.84        2.99      4.88 o 
 -11   5  10        1.95        6.07      4.05 o 
 -10   5  10        0.17        4.10      3.76 o 
  -9   5  10       29.66       25.14      3.30 o 
  -8   5  10       13.45       12.16      2.97 o 
  -7   5  10       99.04       90.10      3.27 o 
  -6   5  10       29.42       23.60      2.35 o 
  -5   5  10       25.46       21.49      2.19 o 
  -4   5  10       92.39      101.07      2.66 o 
  -3   5  10      133.12      139.71      2.45 o 
  -2   5  10       67.24       59.36      2.07 o 
  -1   5  10      529.61      553.71      6.75 o 
   0   5  10        5.34        3.10      1.74 o 
   1   5  10      149.49      135.92      3.02 o 
   2   5  10      148.14      133.87      3.58 o 
   3   5  10      835.63      823.34      9.86 o 
   4   5  10       46.98       53.61      3.14 o 
   5   5  10       62.12       50.65      3.65 o 
   6   5  10        1.31       -4.67      3.61 o 
   7   5  10        6.13        3.73      4.08 o 
   8   5  10        0.03        1.42      4.82 o 
 -10   6  10        5.00        9.68      4.28 o 
  -9   6  10       74.76       79.52      4.30 o 
  -8   6  10       20.92       19.34      3.45 o 
  -7   6  10       10.89       10.46      3.14 o 
  -6   6  10       26.79       28.13      2.77 o 
  -5   6  10      223.99      225.51      4.52 o 
  -4   6  10       95.43       83.51      2.81 o 
  -3   6  10      345.82      371.53      5.56 o 
  -2   6  10      459.33      476.48      6.65 o 
  -1   6  10       18.79       15.01      2.31 o 
   0   6  10        0.16       -1.43      2.02 o 
   1   6  10      121.79      130.00      3.02 o 
   2   6  10      277.34      268.68      4.81 o 
   3   6  10        3.49        2.34      2.80 o 
   4   6  10      187.09      193.74      4.68 o 
   5   6  10       38.71       31.15      3.73 o 
   6   6  10        3.85       -4.87      3.85 o 
   7   6  10       37.87       31.12      4.66 o 
   8   6  10       20.18       20.43      5.18 o 
  -9   7  10       13.93        8.93      4.15 o 
  -8   7  10        4.34        8.83      4.05 o 
  -7   7  10       32.68       18.73      3.54 o 
  -6   7  10       11.48       14.78      3.23 o 
  -5   7  10       62.90       65.81      3.32 o 
  -4   7  10      214.79      227.54      4.59 o 
  -3   7  10      145.82      127.31      3.41 o 
  -2   7  10       59.28       60.03      2.82 o 
  -1   7  10       68.33       61.98      2.71 o 
   0   7  10      934.76      913.55     12.52 o 
   1   7  10        6.05        2.66      2.57 o 
   2   7  10      551.59      538.13      8.28 o 
   3   7  10       47.11       49.57      3.29 o 
   4   7  10       26.79       24.45      3.54 o 
   5   7  10        0.42       -4.08      3.74 o 
   6   7  10       35.99       33.80      4.36 o 
   7   7  10        5.40        1.74      4.88 o 
  -8   8  10        1.82        3.65      4.71 o 
  -7   8  10        0.41        0.52      4.05 o 
  -6   8  10       95.62      103.58      5.49 o 
  -5   8  10      151.76      155.79      5.47 o 
  -4   8  10      136.06      123.03      4.10 o 
  -3   8  10        2.84        4.16      2.88 o 
  -2   8  10       70.27       86.39      3.49 o 
  -1   8  10      240.19      216.41      4.52 o 
   0   8  10        5.00        4.06      3.21 o 
   1   8  10      572.41      550.13      8.46 o 
   2   8  10        3.31        4.78      3.66 o 
   3   8  10        2.48        1.82      3.83 o 
   4   8  10       87.35       89.31      4.76 o 
   5   8  10       63.26       71.39      4.65 o 
   6   8  10        4.63       -3.10      4.76 o 
  -7   9  10       34.13       33.12      5.42 o 
  -6   9  10        9.52        3.39      4.73 o 
  -5   9  10        0.61       -2.24      4.06 o 
  -4   9  10       12.15       10.14      3.84 o 
  -3   9  10       47.05       51.99      3.71 o 
  -2   9  10       88.12       96.80      4.02 o 
  -1   9  10      130.36      145.42      4.87 o 
   0   9  10       86.55       83.56      4.11 o 
   1   9  10        9.05       11.82      3.87 o 
   2   9  10        0.10       -6.09      4.06 o 
   3   9  10       89.60      102.07      5.01 o 
   4   9  10       21.30       14.17      4.56 o 
   5   9  10       26.71       39.39      4.71 o 
  -5  10  10        2.51        6.33      5.15 o 
  -4  10  10        8.13        9.92      4.60 o 
  -3  10  10       12.33       18.31      4.07 o 
  -2  10  10       44.67       45.06      4.23 o 
  -1  10  10        9.68        3.06      4.08 o 
   0  10  10       18.20       24.75      4.46 o 
   1  10  10        0.24        2.01      4.49 o 
   2  10  10       31.09       30.52      4.98 o 
   3  10  10        9.24        4.01      4.82 o 
  -1  11  10        6.09      -15.50     19.49 o 
 -11   0  11       16.54       16.72      4.74 o 
  -9   0  11       49.40       52.94      5.23 o 
  -7   0  11      285.75      287.97      8.44 o 
  -5   0  11     2163.45     2083.24     28.44 o 
  -3   0  11       12.65       14.32      1.50 o 
  -1   0  11      306.55      297.05      5.41 o 
   1   0  11      866.24      781.69     11.07 o 
   3   0  11       16.91       18.36      2.27 o 
   5   0  11     1043.42     1052.28     18.62 o 
   7   0  11      362.02      324.35     10.47 o 
   9   0  11        1.67       -2.97      7.81 o 
 -11   1  11        0.09       -3.70      3.91 o 
 -10   1  11       20.06       16.42      3.19 o 
  -9   1  11       25.46       25.46      3.25 o 
  -8   1  11        0.32       -3.25      2.85 o 
  -7   1  11        1.22       -1.38      1.95 o 
  -6   1  11       35.73       37.71      2.12 o 
  -5   1  11        6.00        5.04      1.26 o 
  -4   1  11      708.38      711.49      7.71 o 
  -3   1  11      353.11      369.97      4.42 o 
  -2   1  11       28.63       27.54      1.45 o 
  -1   1  11      671.44      694.49      7.00 o 
   0   1  11     1059.75     1028.42      9.55 o 
   1   1  11       25.53       22.67      1.50 o 
   2   1  11      525.61      506.53      6.18 o 
   3   1  11      348.76      340.76      4.89 o 
   4   1  11       90.94       98.09      3.06 o 
   5   1  11       20.84       13.33      2.86 o 
   6   1  11      126.44      127.96      4.30 o 
   7   1  11       38.79       52.58      4.11 o 
   8   1  11        0.34        3.78      4.11 o 
   9   1  11        7.92        1.36      5.42 o 
 -11   2  11       12.40        7.19      4.20 o 
 -10   2  11       14.17       20.23      3.55 o 
  -9   2  11       20.66       17.62      3.70 o 
  -8   2  11       59.84       63.62      4.52 o 
  -7   2  11      207.02      193.84      4.95 o 
  -6   2  11        5.86        6.37      2.42 o 
  -5   2  11        6.52        9.81      1.59 o 
  -4   2  11      448.31      425.22      5.04 o 
  -3   2  11      201.29      195.81      2.99 o 
  -2   2  11     1518.26     1555.51     15.37 o 
  -1   2  11        6.29        4.89      1.42 o 
   0   2  11       33.41       33.11      1.52 o 
   1   2  11      453.67      467.93      5.63 o 
   2   2  11      420.40      406.27      5.55 o 
   3   2  11        9.95        3.34      2.19 o 
   4   2  11      586.35      560.36      7.49 o 
   5   2  11       23.15       30.29      3.09 o 
   6   2  11        4.58        5.63      3.35 o 
   7   2  11        4.20        5.88      3.74 o 
   8   2  11       18.05       15.08      4.32 o 
   9   2  11        2.42       10.36      5.06 o 
 -11   3  11        6.39       11.32      4.65 o 
 -10   3  11        2.34        2.93      3.80 o 
  -9   3  11        4.26        0.38      3.45 o 
  -8   3  11       16.73       15.07      4.65 o 
  -7   3  11      206.20      208.77      5.89 o 
  -6   3  11       40.38       43.90      2.91 o 
  -5   3  11       80.67       70.75      1.75 o 
  -4   3  11      375.08      390.28      4.98 o 
  -3   3  11      951.93      942.52     10.74 o 
  -2   3  11      163.87      173.35      2.78 o 
  -1   3  11      784.17      761.39      8.24 o 
   0   3  11        5.97        6.55      1.50 o 
   1   3  11        2.78        0.09      1.85 o 
   2   3  11       27.84       23.11      2.19 o 
   3   3  11      358.01      349.80      5.27 o 
   4   3  11        5.20        3.70      2.64 o 
   5   3  11        2.66        6.63      3.06 o 
   6   3  11       11.61        7.92      3.57 o 
   7   3  11       74.32       90.96      4.63 o 
   8   3  11        0.23        1.56      4.70 o 
   9   3  11       35.24       27.65      5.29 o 
 -11   4  11        7.59        8.33      5.12 o 
 -10   4  11       13.26       16.38      4.81 o 
  -9   4  11        6.93        4.94      4.34 o 
  -8   4  11        6.91       -0.15      3.28 o 
  -7   4  11        5.28        5.59      2.33 o 
  -6   4  11       26.36       18.65      2.39 o 
  -5   4  11      129.60      138.29      2.85 o 
  -4   4  11       26.49       27.68      1.91 o 
  -3   4  11       52.63       60.67      2.01 o 
  -2   4  11      195.01      182.97      2.96 o 
  -1   4  11      182.12      185.41      4.04 o 
   0   4  11       52.04       53.69      1.90 o 
   1   4  11     1015.24      989.50     11.17 o 
   2   4  11      165.97      167.96      3.44 o 
   3   4  11       64.01       65.50      2.84 o 
   4   4  11       55.76       56.21      3.21 o 
   5   4  11      151.19      155.65      4.53 o 
   6   4  11       21.65       27.23      3.74 o 
   7   4  11       13.85       12.67      4.07 o 
   8   4  11       37.85       31.24      5.09 o 
 -10   5  11       13.50       15.01      4.05 o 
  -9   5  11       14.41       12.84      3.57 o 
  -8   5  11       10.16        6.24      2.93 o 
  -7   5  11       13.23       17.42      2.92 o 
  -6   5  11      147.62      142.68      4.95 o 
  -5   5  11      189.50      183.59      3.89 o 
  -4   5  11      198.28      219.38      4.33 o 
  -3   5  11        2.72       -0.39      1.83 o 
  -2   5  11       72.99       64.40      2.41 o 
  -1   5  11       52.67       54.14      2.47 o 
   0   5  11      619.32      616.80      7.75 o 
   1   5  11      319.18      319.99      5.02 o 
   2   5  11      295.96      284.92      4.79 o 
   3   5  11       82.82       77.66      3.30 o 
   4   5  11      114.69      117.82      4.00 o 
   5   5  11        2.69       -5.24      3.50 o 
   6   5  11      185.67      191.91      5.59 o 
   7   5  11        1.60       -5.13      4.02 o 
   8   5  11        0.42       -5.44      5.31 o 
 -10   6  11        6.37        5.55      4.09 o 
  -9   6  11        0.16       -5.92      3.95 o 
  -8   6  11       16.29       12.90      3.62 o 
  -7   6  11       39.88       35.85      3.51 o 
  -6   6  11      136.46      149.34      4.69 o 
  -5   6  11      103.94       91.67      3.22 o 
  -4   6  11        1.55       -3.63      2.57 o 
  -3   6  11        7.17        5.91      2.35 o 
  -2   6  11      286.32      290.25      5.05 o 
  -1   6  11      360.51      324.71      5.31 o 
   0   6  11       38.14       40.24      2.51 o 
   1   6  11      224.22      231.56      4.23 o 
   2   6  11       50.08       50.91      3.13 o 
   3   6  11       42.86       40.82      3.42 o 
   4   6  11      142.12      130.47      4.50 o 
   5   6  11       17.98       18.14      4.10 o 
   6   6  11        1.03       -2.65      4.24 o 
   7   6  11       15.41       10.61      5.69 o 
  -9   7  11        4.40        2.74      4.32 o 
  -8   7  11        7.15        9.25      4.09 o 
  -7   7  11       93.29       99.00      4.55 o 
  -6   7  11       28.07       24.24      3.59 o 
  -5   7  11       10.67        8.73      3.03 o 
  -4   7  11        0.61       -0.15      2.91 o 
  -3   7  11      318.70      310.37      5.53 o 
  -2   7  11       95.11       85.66      3.35 o 
  -1   7  11      254.74      265.91      5.04 o 
   0   7  11       50.85       53.50      3.06 o 
   1   7  11        0.63       -4.36      2.91 o 
   2   7  11        4.30       -3.68      3.41 o 
   3   7  11      127.67      124.08      4.73 o 
   4   7  11       13.99        5.48      3.90 o 
   5   7  11        6.30        3.15      4.13 o 
   6   7  11        0.40        1.11      4.43 o 
  -8   8  11       15.39        7.97      4.86 o 
  -7   8  11       22.01        9.13      4.54 o 
  -6   8  11        1.23        2.40      4.05 o 
  -5   8  11        0.81        4.25      3.78 o 
  -4   8  11       74.65       75.86      3.92 o 
  -3   8  11       30.21       45.23      3.53 o 
  -2   8  11      335.38      349.45      6.48 o 
  -1   8  11        4.01        0.31      3.29 o 
   0   8  11      169.52      175.33      4.49 o 
   1   8  11      174.30      165.28      4.91 o 
   2   8  11      130.74      135.85      5.50 o 
   3   8  11       17.15       13.83      4.23 o 
   4   8  11       33.97       33.46      4.32 o 
   5   8  11        0.88       -7.17      4.78 o 
  -6   9  11       26.89       35.02      5.06 o 
  -5   9  11       23.14       21.24      5.41 o 
  -4   9  11      142.25      168.31      6.95 o 
  -3   9  11       45.54       48.53      3.98 o 
  -2   9  11        9.22        8.87      3.57 o 
  -1   9  11       32.97       29.22      3.84 o 
   0   9  11       60.62       61.51      4.61 o 
   1   9  11       59.77       58.55      4.61 o 
   2   9  11       27.12       33.09      4.75 o 
   3   9  11      102.76      108.93      5.78 o 
   4   9  11        0.20       -3.46      4.97 o 
  -4  10  11       14.70       18.51      4.61 o 
  -3  10  11       18.07       22.77      4.34 o 
  -2  10  11        8.97       16.44      4.43 o 
  -1  10  11       58.21       56.75      6.34 o 
   0  10  11       30.54       30.51      5.07 o 
   1  10  11       11.70       14.69      6.51 o 
   2  10  11        6.38        9.03      5.67 o 
 -10   0  12        4.59        7.11      5.78 o 
  -8   0  12       82.20       90.55      5.74 o 
  -6   0  12       10.60        8.50      2.82 o 
  -4   0  12      124.67      119.19      3.28 o 
  -2   0  12      817.86      832.84     12.34 o 
   0   0  12        0.85       -0.96      1.96 o 
   2   0  12     1482.00     1455.03     21.85 o 
   4   0  12      338.39      325.76      7.30 o 
   6   0  12      120.10       93.32      6.15 o 
   8   0  12       76.73       89.05      7.16 o 
 -11   1  12        3.10        1.61      4.30 o 
 -10   1  12       10.42       12.87      3.15 o 
  -9   1  12       17.18       10.00      3.34 o 
  -8   1  12        9.17        8.24      3.14 o 
  -7   1  12       56.58       56.67      3.55 o 
  -6   1  12      366.62      361.29      5.87 o 
  -5   1  12       52.16       56.09      1.87 o 
  -4   1  12        6.25       11.26      1.57 o 
  -3   1  12      229.34      222.50      3.44 o 
  -2   1  12        0.36        2.30      1.48 o 
  -1   1  12      174.28      174.92      2.78 o 
   0   1  12      278.13      266.49      3.53 o 
   1   1  12       73.96       74.06      2.07 o 
   2   1  12      222.68      205.36      3.69 o 
   3   1  12      990.84      981.40     11.29 o 
   4   1  12      104.34      113.61      3.20 o 
   5   1  12       11.79       12.58      3.38 o 
   6   1  12      143.77      153.55      4.81 o 
   7   1  12       38.19       45.68      4.32 o 
   8   1  12        2.24       -0.13      4.31 o 
 -11   2  12        0.32        1.50      3.99 o 
 -10   2  12        0.24       -6.38      4.26 o 
  -9   2  12        1.81       -1.00      3.79 o 
  -8   2  12       12.67        4.61      3.76 o 
  -7   2  12       85.28       71.57      3.74 o 
  -6   2  12       34.43       33.16      2.54 o 
  -5   2  12      542.99      552.50      7.67 o 
  -4   2  12       10.47        8.08      1.49 o 
  -3   2  12      144.31      155.86      2.73 o 
  -2   2  12       33.12       32.07      1.72 o 
  -1   2  12      362.41      346.57      4.60 o 
   0   2  12       23.85       28.28      1.84 o 
   1   2  12      735.99      740.13      8.64 o 
   2   2  12       22.18       27.16      2.31 o 
   3   2  12       23.64       20.26      2.47 o 
   4   2  12       95.02       90.49      3.21 o 
   5   2  12      197.63      207.63      6.47 o 
   6   2  12       54.20       58.95      4.05 o 
   7   2  12        2.98       -2.34      3.97 o 
   8   2  12        1.61       -1.25      6.19 o 
 -11   3  12       10.19        8.57      4.43 o 
 -10   3  12        0.30       -0.40      4.80 o 
  -9   3  12        0.81        1.63      4.21 o 
  -8   3  12       22.15       23.81      4.15 o 
  -7   3  12      100.98      113.08      5.01 o 
  -6   3  12      249.76      226.34      5.42 o 
  -5   3  12       71.51       69.49      2.14 o 
  -4   3  12      301.99      297.24      4.50 o 
  -3   3  12       44.76       39.06      2.10 o 
  -2   3  12        2.46        3.47      1.73 o 
  -1   3  12       33.38       38.60      1.85 o 
   0   3  12      922.47      891.44     10.36 o 
   1   3  12       34.02       33.25      2.35 o 
   2   3  12       44.08       45.39      2.50 o 
   3   3  12      212.19      200.61      4.34 o 
   4   3  12      252.59      275.38      5.18 o 
   5   3  12        0.45       -2.81      3.36 o 
   6   3  12      128.02      125.11      4.66 o 
   7   3  12        9.66        2.93      4.16 o 
   8   3  12       23.11       19.55      5.27 o 
 -10   4  12        0.53       -5.24      4.70 o 
  -9   4  12        0.47        0.40      4.36 o 
  -8   4  12      108.51      107.48      4.91 o 
  -7   4  12       10.97       12.85      3.46 o 
  -6   4  12      103.47      113.67      3.25 o 
  -5   4  12       19.35       10.43      2.25 o 
  -4   4  12      141.02      134.37      3.47 o 
  -3   4  12       55.75       59.91      2.21 o 
  -2   4  12      476.24      500.46      6.92 o 
  -1   4  12      608.98      583.13      7.88 o 
   0   4  12       72.83       82.86      2.58 o 
   1   4  12      151.66      143.77      3.34 o 
   2   4  12      230.79      235.83      4.19 o 
   3   4  12       67.26       73.96      3.13 o 
   4   4  12       51.05       48.58      3.53 o 
   5   4  12       57.74       66.94      4.01 o 
   6   4  12        2.25        0.75      3.93 o 
   7   4  12       18.97       15.29      4.52 o 
   8   4  12        7.87        1.46      7.94 o 
 -10   5  12        1.86        4.37      5.33 o 
  -9   5  12       27.79       18.90      5.19 o 
  -8   5  12       62.56       70.70      5.35 o 
  -7   5  12       52.21       54.10      3.28 o 
  -6   5  12       17.24       17.33      2.81 o 
  -5   5  12       13.35       13.67      2.60 o 
  -4   5  12        0.80        0.40      2.51 o 
  -3   5  12      551.20      510.59      8.11 o 
  -2   5  12       97.97       84.43      2.88 o 
  -1   5  12       95.88      110.10      3.32 o 
   0   5  12       24.70       26.02      2.31 o 
   1   5  12      204.91      182.28      3.82 o 
   2   5  12       30.17       24.91      2.91 o 
   3   5  12      295.62      299.44      5.66 o 
   4   5  12        0.22       -6.29      4.20 o 
   5   5  12       71.22       69.95      4.56 o 
   6   5  12        9.77        6.80      4.32 o 
   7   5  12       12.20       17.55      5.11 o 
  -9   6  12        0.64       -3.80      3.76 o 
  -8   6  12       36.58       33.89      3.73 o 
  -7   6  12        0.06       -2.86      3.36 o 
  -6   6  12        1.51        3.42      3.53 o 
  -5   6  12       56.30       70.79      3.37 o 
  -4   6  12      103.07       84.78      3.35 o 
  -3   6  12      211.70      204.01      4.27 o 
  -2   6  12      107.80      103.49      3.23 o 
  -1   6  12       23.49       21.22      2.73 o 
   0   6  12        0.47       -2.27      2.46 o 
   1   6  12      214.09      215.69      4.55 o 
   2   6  12      245.83      246.44      5.01 o 
   3   6  12        3.82       -3.08      3.44 o 
   4   6  12       90.66       88.97      4.40 o 
   5   6  12       77.41       72.74      4.45 o 
   6   6  12       14.78       15.97      4.59 o 
  -8   7  12        7.55       14.02      4.14 o 
  -7   7  12        2.65        6.00      3.85 o 
  -6   7  12        4.51       -2.02      4.19 o 
  -5   7  12        9.11        4.76      3.50 o 
  -4   7  12      152.75      162.47      4.42 o 
  -3   7  12       31.00       20.10      3.18 o 
  -2   7  12        3.44        3.93      2.96 o 
  -1   7  12        8.35        4.02      3.13 o 
   0   7  12      156.18      171.68      5.24 o 
   1   7  12       74.17       67.08      3.77 o 
   2   7  12      140.11      135.50      4.76 o 
   3   7  12        6.42        0.59      3.80 o 
   4   7  12       63.65       67.39      4.52 o 
   5   7  12       12.25        2.82      4.67 o 
  -7   8  12       26.09       27.03      4.91 o 
  -6   8  12        5.42        4.67      4.37 o 
  -5   8  12      110.33      101.44      4.76 o 
  -4   8  12        0.78        1.41      3.56 o 
  -3   8  12       21.23       27.75      3.80 o 
  -2   8  12       10.45       14.30      3.70 o 
  -1   8  12       26.44       21.86      3.69 o 
   0   8  12      273.54      255.99      8.91 o 
   1   8  12       40.94       42.38      4.29 o 
   2   8  12        5.97       -0.48      4.14 o 
   3   8  12        6.07       -2.17      5.03 o 
   4   8  12       12.92        9.33      4.63 o 
  -5   9  12       17.48       15.05      4.86 o 
  -4   9  12        9.78        6.68      4.85 o 
  -3   9  12       29.05       22.30      3.93 o 
  -2   9  12       42.66       34.98      4.26 o 
  -1   9  12       69.16       76.43      5.23 o 
   0   9  12       45.69       33.94      4.69 o 
   1   9  12       30.00       28.35      5.00 o 
   2   9  12       22.06       21.42      4.74 o 
   3   9  12       19.56       15.42      5.57 o 
  -2  10  12       71.77       98.97     21.17 o 
  -1  10  12       14.54       11.53      8.91 o 
 -11   0  13       22.13       12.06     15.90 o 
  -9   0  13        0.17        5.91      5.01 o 
  -7   0  13       48.93       36.94      5.75 o 
  -5   0  13       36.37       34.01      2.91 o 
  -3   0  13      642.84      672.55     10.15 o 
  -1   0  13      711.25      704.39     12.83 o 
   1   0  13     1135.61     1137.46     18.48 o 
   3   0  13        4.73        8.97      3.50 o 
   5   0  13      119.19      131.06      9.54 o 
   7   0  13       23.51       19.96      6.21 o 
 -11   1  13        6.68        4.17     14.29 o 
 -10   1  13       11.88       17.46      6.42 o 
  -9   1  13        1.64       -0.26      5.17 o 
  -8   1  13        1.27        1.07      3.22 o 
  -7   1  13       78.93       81.62      5.02 o 
  -6   1  13        6.36        8.92      2.29 o 
  -5   1  13        2.15        5.23      2.01 o 
  -4   1  13       45.82       49.41      2.27 o 
  -3   1  13      432.42      427.41      5.78 o 
  -2   1  13      380.99      384.45      5.33 o 
  -1   1  13      258.10      280.92      4.76 o 
   0   1  13      589.78      584.74      7.51 o 
   1   1  13       85.51       89.71      2.84 o 
   2   1  13      304.20      303.91      4.88 o 
   3   1  13       34.43       34.59      2.67 o 
   4   1  13       56.25       58.95      3.21 o 
   5   1  13       26.52       25.11      3.56 o 
   6   1  13       43.63       48.32      4.03 o 
   7   1  13        6.45       13.35      4.55 o 
   8   1  13        1.04       -1.70      5.07 o 
 -10   2  13       23.46       24.06      4.59 o 
  -9   2  13       10.08       11.58      4.11 o 
  -8   2  13       38.18       35.33      4.16 o 
  -7   2  13        1.36       -2.06      3.81 o 
  -6   2  13      116.93      130.24      3.52 o 
  -5   2  13      114.02      102.51      3.51 o 
  -4   2  13      126.50      128.46      2.71 o 
  -3   2  13      113.27      114.10      2.84 o 
  -2   2  13      421.19      416.95      6.03 o 
  -1   2  13        4.90        1.41      2.32 o 
   0   2  13        0.14        1.02      2.14 o 
   1   2  13       33.88       37.41      2.42 o 
   2   2  13      337.18      328.72      5.41 o 
   3   2  13        3.05       -0.54      2.52 o 
   4   2  13       72.88       59.18      3.33 o 
   5   2  13       77.77       80.79      3.94 o 
   6   2  13       82.82      101.21      4.79 o 
   7   2  13       10.38        9.03      4.54 o 
 -10   3  13        5.36       11.13      5.13 o 
  -9   3  13       39.20       49.79      4.80 o 
  -8   3  13       19.26       16.01      4.38 o 
  -7   3  13        7.47        4.28      4.28 o 
  -6   3  13        8.57       15.30      2.50 o 
  -5   3  13       58.13       57.19      2.94 o 
  -4   3  13       19.44       26.97      2.20 o 
  -3   3  13      179.34      184.16      3.83 o 
  -2   3  13      139.16      128.25      3.18 o 
  -1   3  13      150.39      151.70      3.81 o 
   0   3  13      138.00      137.73      3.42 o 
   1   3  13      443.75      444.11      6.38 o 
   2   3  13       32.12       35.07      2.82 o 
   3   3  13      388.67      385.11      6.28 o 
   4   3  13        5.34        5.10      3.30 o 
   5   3  13       39.41       34.71      3.98 o 
   6   3  13       10.82       15.61      4.28 o 
   7   3  13       56.32       55.24      5.05 o 
 -10   4  13        0.46        4.43      5.74 o 
  -9   4  13       52.88       50.47      5.70 o 
  -8   4  13        9.54        4.55      4.03 o 
  -7   4  13        0.14        3.76      3.82 o 
  -6   4  13       17.79       17.74      2.70 o 
  -5   4  13       85.55       92.15      3.31 o 
  -4   4  13      257.45      239.20      4.92 o 
  -3   4  13       19.26       25.86      2.72 o 
  -2   4  13      180.67      186.13      3.96 o 
  -1   4  13      183.99      182.24      3.70 o 
   0   4  13        0.98       -1.26      2.65 o 
   1   4  13      189.73      191.13      4.01 o 
   2   4  13      203.85      204.30      4.58 o 
   3   4  13       10.06       13.44      3.31 o 
   4   4  13        6.87       10.62      4.03 o 
   5   4  13       70.08       65.53      4.37 o 
   6   4  13        0.25        0.99      4.39 o 
   7   4  13       22.88       15.99      5.02 o 
  -9   5  13        0.88       -3.40      5.12 o 
  -8   5  13        1.43        1.97      4.65 o 
  -7   5  13       16.07       12.80      3.07 o 
  -6   5  13       72.49       67.52      3.52 o 
  -5   5  13       14.97       14.14      3.02 o 
  -4   5  13      174.56      184.67      4.55 o 
  -3   5  13        3.87        1.98      3.08 o 
  -2   5  13       47.06       36.21      2.65 o 
  -1   5  13      108.00      116.07      3.80 o 
   0   5  13      565.49      586.44      8.47 o 
   1   5  13       59.44       53.18      3.17 o 
   2   5  13       91.02       93.59      3.68 o 
   3   5  13        1.00       -1.31      3.52 o 
   4   5  13       32.17       32.08      4.11 o 
   5   5  13       30.81       23.16      4.43 o 
   6   5  13       17.41       17.33      4.81 o 
  -8   6  13       12.04       17.35      3.89 o 
  -7   6  13       18.47       15.10      3.59 o 
  -6   6  13       24.15       29.51      4.78 o 
  -5   6  13      145.78      132.66      4.54 o 
  -4   6  13        5.58        4.05      3.16 o 
  -3   6  13       21.42       17.02      3.24 o 
  -2   6  13      151.81      178.54      4.23 o 
  -1   6  13      305.69      296.76      5.42 o 
   0   6  13       33.49       36.61      3.31 o 
   1   6  13       49.19       56.20      3.37 o 
   2   6  13       47.30       38.75      3.78 o 
   3   6  13        6.65       -2.52      3.82 o 
   4   6  13      103.44       94.62      4.82 o 
   5   6  13       49.58       56.30      4.90 o 
  -7   7  13        1.36        1.83      3.95 o 
  -6   7  13        1.28       -0.90      4.34 o 
  -5   7  13        0.00       -0.21      3.60 o 
  -4   7  13       51.03       55.97      3.98 o 
  -3   7  13      140.43      148.63      5.64 o 
  -2   7  13       59.00       56.28      3.79 o 
  -1   7  13      130.38      145.05      4.59 o 
   0   7  13       26.27       28.63      3.82 o 
   1   7  13       15.81       11.11      4.01 o 
   2   7  13        8.43        0.62      3.97 o 
   3   7  13      178.52      185.33      6.41 o 
   4   7  13       40.19       44.77      4.82 o 
  -6   8  13        4.06        6.50      4.59 o 
  -5   8  13       25.77       29.62      4.47 o 
  -4   8  13       20.36       16.82      4.23 o 
  -3   8  13       38.87       42.35      4.33 o 
  -2   8  13       37.13       46.44      4.09 o 
  -1   8  13        1.71       -3.78      4.20 o 
   0   8  13       14.66        2.94      4.40 o 
   1   8  13        3.23       -4.67      4.30 o 
   2   8  13       69.75       70.49      4.87 o 
   3   8  13        7.82        9.30      4.56 o 
  -4   9  13       12.94        9.71      4.82 o 
  -3   9  13       37.34       45.94      4.99 o 
  -2   9  13        7.18        6.26      4.64 o 
  -1   9  13        5.51        0.63      4.91 o 
   0   9  13      111.44      127.27      6.63 o 
   1   9  13        1.27       -3.59      4.98 o 
 -10   0  14       12.55       31.48      7.40 o 
  -8   0  14      108.29      124.04      8.73 o 
  -6   0  14        2.67        1.77      4.30 o 
  -4   0  14      362.55      338.99      7.95 o 
  -2   0  14      187.59      198.62      5.44 o 
   0   0  14        5.38        3.37      3.53 o 
   2   0  14       98.05      103.67      4.64 o 
   4   0  14      340.56      335.28     12.98 o 
   6   0  14       75.26       93.66      8.25 o 
 -10   1  14        6.92       10.88      6.95 o 
  -9   1  14        0.80       -2.38      5.60 o 
  -8   1  14        0.82        4.21      4.19 o 
  -7   1  14        0.68       -0.75      3.14 o 
  -6   1  14       54.87       60.70      2.90 o 
  -5   1  14       56.05       48.69      2.89 o 
  -4   1  14      200.72      204.30      4.39 o 
  -3   1  14      336.29      340.05      5.73 o 
  -2   1  14        0.96       -1.47      2.22 o 
  -1   1  14      139.08      142.14      3.50 o 
   0   1  14       90.36       93.56      2.99 o 
   1   1  14        4.50        4.40      2.45 o 
   2   1  14       40.66       44.04      2.94 o 
   3   1  14       98.78      103.70      3.81 o 
   4   1  14       39.45       47.58      4.00 o 
   5   1  14        0.44        7.45      3.92 o 
   6   1  14       23.58       32.04      4.56 o 
   7   1  14       26.28       35.06      5.04 o 
 -10   2  14       10.60       10.35      4.41 o 
  -9   2  14        0.87        2.06      4.12 o 
  -8   2  14       16.71       17.77      5.18 o 
  -7   2  14        2.94        2.91      3.31 o 
  -6   2  14        4.97        3.44      3.54 o 
  -5   2  14      240.24      251.88      5.23 o 
  -4   2  14       33.14       41.64      2.66 o 
  -3   2  14       12.58        8.91      2.48 o 
  -2   2  14       32.18       30.83      2.53 o 
  -1   2  14      248.21      260.01      4.96 o 
   0   2  14       84.98       82.69      3.05 o 
   1   2  14      304.14      306.69      5.24 o 
   2   2  14       94.39      104.26      3.45 o 
   3   2  14       60.27       64.79      3.62 o 
   4   2  14        6.19        3.07      3.75 o 
   5   2  14      216.84      224.78      5.83 o 
   6   2  14        8.18        2.69      4.40 o 
   7   2  14       50.12       38.88      5.66 o 
  -9   3  14        4.98        7.71      5.21 o 
  -8   3  14       17.05       11.32      4.56 o 
  -7   3  14        3.81       10.99      3.78 o 
  -6   3  14      118.18      112.54      3.75 o 
  -5   3  14        2.38        3.59      2.72 o 
  -4   3  14      143.31      159.68      3.70 o 
  -3   3  14       91.90      100.48      3.21 o 
  -2   3  14      109.17       95.02      3.16 o 
  -1   3  14       90.11      100.27      3.09 o 
   0   3  14      353.63      362.28      6.53 o 
   1   3  14        0.72        0.88      2.65 o 
   2   3  14       36.82       31.62      3.19 o 
   3   3  14       48.12       52.92      3.77 o 
   4   3  14      154.92      162.92      5.72 o 
   5   3  14        4.24       -6.21      4.16 o 
   6   3  14       75.78       94.00      5.17 o 
  -9   4  14        1.60       -2.44      5.59 o 
  -8   4  14        1.75       -0.28      4.02 o 
  -7   4  14       71.08       62.13      4.65 o 
  -6   4  14        6.49        6.27      2.86 o 
  -5   4  14       59.53       58.96      3.31 o 
  -4   4  14       75.85       77.08      4.23 o 
  -3   4  14        2.96       -2.43      2.57 o 
  -2   4  14      419.66      428.35      6.66 o 
  -1   4  14       92.30       83.14      3.17 o 
   0   4  14        2.32        5.52      2.85 o 
   1   4  14       57.04       60.52      3.09 o 
   2   4  14      289.40      292.17      6.37 o 
   3   4  14       64.62       69.07      4.01 o 
   4   4  14       42.43       36.22      4.44 o 
   5   4  14        8.69        3.97      4.40 o 
   6   4  14        5.91       14.49      4.83 o 
  -8   5  14        0.19       -3.41      4.69 o 
  -7   5  14       88.45       96.43      6.50 o 
  -6   5  14        9.12        3.14      3.21 o 
  -5   5  14        4.23       -0.15      3.35 o 
  -4   5  14       71.83       78.49      4.25 o 
  -3   5  14      199.46      202.05      4.76 o 
  -2   5  14       29.04       19.36      2.97 o 
  -1   5  14       52.26       58.22      3.12 o 
   0   5  14        5.12        0.70      3.06 o 
   1   5  14       95.18       90.58      3.89 o 
   2   5  14       28.27       21.11      3.65 o 
   3   5  14      119.69      114.41      4.73 o 
   4   5  14        2.55        1.91      4.21 o 
   5   5  14       21.45       25.52      4.78 o 
  -8   6  14        5.70        0.94      5.95 o 
  -7   6  14        4.29        0.43      3.88 o 
  -6   6  14        0.28       -5.33      3.55 o 
  -5   6  14       32.11       36.66      3.92 o 
  -4   6  14       70.19       66.45      3.94 o 
  -3   6  14       24.94       28.54      3.56 o 
  -2   6  14       74.13       82.80      4.19 o 
  -1   6  14        2.61       -0.70      3.45 o 
   0   6  14       26.76       17.73      3.42 o 
   1   6  14       86.92       80.98      4.55 o 
   2   6  14       56.97       61.74      4.35 o 
   3   6  14       17.28       13.92      4.49 o 
   4   6  14        6.68        5.23      4.62 o 
  -6   7  14       64.06       74.91      4.65 o 
  -5   7  14       76.16       74.61      4.73 o 
  -4   7  14       29.64       42.46      4.41 o 
  -3   7  14       30.72       23.97      4.23 o 
  -2   7  14        2.69       -0.46      4.04 o 
  -1   7  14        6.57        3.48      3.87 o 
   0   7  14       67.55       60.14      4.26 o 
   1   7  14       50.06       33.65      4.26 o 
   2   7  14       35.42       44.34      4.80 o 
   3   7  14        6.35        2.06      4.45 o 
  -5   8  14       12.25       17.57      5.88 o 
  -4   8  14        0.21       -4.05      4.60 o 
  -3   8  14        0.36       -5.42      4.83 o 
  -2   8  14       42.85       35.88      4.90 o 
  -1   8  14      116.98      111.02      5.36 o 
   0   8  14        2.71        2.04      4.67 o 
   1   8  14       13.95       10.71      5.36 o 
  -9   0  15        0.53       26.40      7.49 o 
  -7   0  15       23.40       32.67      7.53 o 
  -5   0  15      150.05      156.68      6.26 o 
  -3   0  15        5.35        3.42      3.65 o 
  -1   0  15      162.95      155.94      5.21 o 
   1   0  15       47.29       51.59      4.03 o 
   3   0  15        2.99        2.33      4.76 o 
   5   0  15      109.78      112.16      7.68 o 
  -9   1  15       12.12       17.35      6.38 o 
  -8   1  15        3.47       -3.92      6.23 o 
  -7   1  15        3.11        2.64      3.53 o 
  -6   1  15      105.64      104.99      4.53 o 
  -5   1  15       21.62       24.68      3.23 o 
  -4   1  15        3.09        5.54      2.84 o 
  -3   1  15       15.05       13.94      2.81 o 
  -2   1  15       12.68       12.44      2.64 o 
  -1   1  15       13.21       20.07      2.79 o 
   0   1  15      158.48      163.59      4.11 o 
   1   1  15      148.84      153.22      4.10 o 
   2   1  15        3.40       -0.36      2.99 o 
   3   1  15      329.87      345.94      6.55 o 
   4   1  15       71.87       86.69      4.51 o 
   5   1  15        0.32       -1.32      4.45 o 
   6   1  15       29.99       38.78      4.96 o 
  -9   2  15        0.01        4.88      4.20 o 
  -8   2  15       52.48       59.58      5.12 o 
  -7   2  15       30.30       29.94      4.07 o 
  -6   2  15        2.42        6.52      3.14 o 
  -5   2  15       21.23       28.55      3.36 o 
  -4   2  15      147.02      139.78      4.16 o 
  -3   2  15        9.32       11.22      2.88 o 
  -2   2  15      235.63      260.63      5.22 o 
  -1   2  15      117.51      119.37      3.64 o 
   0   2  15        2.86        3.06      2.67 o 
   1   2  15       10.07        9.71      3.01 o 
   2   2  15      439.62      445.26      7.37 o 
   3   2  15        0.25        4.31      3.66 o 
   4   2  15       16.97       12.86      4.16 o 
   5   2  15        0.44       -1.06      4.31 o 
   6   2  15        1.27       -6.70      5.30 o 
  -9   3  15       12.98       23.65      5.53 o 
  -8   3  15        1.89        1.12      4.98 o 
  -7   3  15      101.49      114.80      5.86 o 
  -6   3  15       42.28       41.00      3.09 o 
  -5   3  15        7.12        2.34      3.50 o 
  -4   3  15       24.33       30.03      3.30 o 
  -3   3  15      248.54      238.76      4.97 o 
  -2   3  15       13.27       11.07      3.05 o 
  -1   3  15        6.20       -0.27      2.85 o 
   0   3  15      110.40      113.69      3.96 o 
   1   3  15      170.28      168.90      4.27 o 
   2   3  15       16.06       17.48      3.28 o 
   3   3  15      154.81      160.56      5.04 o 
   4   3  15       18.23       23.04      4.23 o 
   5   3  15        2.46       -0.80      4.42 o 
  -8   4  15        2.47        1.84      4.32 o 
  -7   4  15       30.68       21.78      4.55 o 
  -6   4  15        4.40        6.98      3.14 o 
  -5   4  15      111.12      124.19      4.10 o 
  -4   4  15       54.55       55.91      3.86 o 
  -3   4  15       21.35       23.47      3.04 o 
  -2   4  15        2.68       -3.62      3.15 o 
  -1   4  15      146.53      149.75      4.42 o 
   0   4  15        7.76        3.60      3.07 o 
   1   4  15      139.67      156.14      4.45 o 
   2   4  15       57.54       66.45      3.96 o 
   3   4  15        0.36       -1.22      4.00 o 
   4   4  15        2.21       -4.46      4.49 o 
   5   4  15       44.07       43.77      5.04 o 
  -7   5  15        8.41        9.53      4.91 o 
  -6   5  15        9.22        3.84      3.49 o 
  -5   5  15        2.80       -1.84      3.45 o 
  -4   5  15        7.15        6.00      3.62 o 
  -3   5  15        2.32        3.19      3.43 o 
  -2   5  15       81.60       83.18      3.69 o 
  -1   5  15        5.18       -3.39      3.55 o 
   0   5  15      233.72      245.10      6.00 o 
   1   5  15       31.63       34.02      3.97 o 
   2   5  15        0.69       -5.55      3.97 o 
   3   5  15        1.37       -2.41      4.21 o 
   4   5  15      105.90      126.44      6.92 o 
  -6   6  15       18.11       18.95      4.16 o 
  -5   6  15        6.08       -0.97      3.90 o 
  -4   6  15        0.88       -3.71      4.00 o 
  -3   6  15        4.37        2.85      4.05 o 
  -2   6  15       16.97       21.07      3.97 o 
  -1   6  15      107.43       96.11      4.52 o 
   0   6  15        7.82        7.88      3.87 o 
   1   6  15       33.95       36.86      4.55 o 
   2   6  15       13.34       12.47      4.80 o 
   3   6  15       67.51       68.56      5.43 o 
  -5   7  15        1.12        4.76      4.39 o 
  -4   7  15        2.25        0.72      4.41 o 
  -3   7  15       64.34       73.24      5.33 o 
  -2   7  15       48.87       43.19      4.84 o 
  -1   7  15       17.71       23.72      4.38 o 
   0   7  15        0.07       -6.38      4.29 o 
   1   7  15       40.20       33.47      5.40 o 
   2   7  15        0.89        1.04      8.89 o 
  -8   0  16        0.77       10.41      7.72 o 
  -6   0  16       16.05       27.38      5.50 o 
  -4   0  16       54.79       60.38      6.19 o 
  -2   0  16      150.26      171.19      6.57 o 
   0   0  16      178.27      183.72      6.75 o 
   2   0  16      132.39      142.11      6.30 o 
   4   0  16        0.62       -8.34      6.11 o 
  -8   1  16        2.17        6.84      5.16 o 
  -7   1  16        0.74       -0.08      4.34 o 
  -6   1  16       21.61       23.27      3.29 o 
  -5   1  16       55.64       53.67      3.79 o 
  -4   1  16        2.96       12.20      3.52 o 
  -3   1  16       76.93       87.96      3.84 o 
  -2   1  16      299.87      296.86      5.97 o 
  -1   1  16       11.11       18.87      3.18 o 
   0   1  16      119.72      118.46      3.98 o 
   1   1  16      100.40      100.15      4.00 o 
   2   1  16       67.99       67.13      3.76 o 
   3   1  16        8.05        7.49      3.93 o 
   4   1  16       12.93       18.00      4.26 o 
   5   1  16        0.24        0.56      4.67 o 
  -8   2  16        8.45       12.05      4.64 o 
  -7   2  16       16.17       11.06      4.13 o 
  -6   2  16       37.72       31.56      3.34 o 
  -5   2  16        3.55        6.18      3.57 o 
  -4   2  16       28.01       23.48      3.48 o 
  -3   2  16       15.26       25.18      3.50 o 
  -2   2  16        3.56        7.87      3.29 o 
  -1   2  16      147.91      151.18      4.36 o 
   0   2  16        1.70       -1.73      3.26 o 
   1   2  16      113.02      125.55      4.13 o 
   2   2  16        0.40       -2.89      3.84 o 
   3   2  16       33.21       44.37      4.30 o 
   4   2  16        2.63        0.79      4.24 o 
  -8   3  16        1.65       -0.43      5.18 o 
  -7   3  16       10.51       10.77      4.51 o 
  -6   3  16        2.29       -3.08      3.10 o 
  -5   3  16       11.34       11.99      3.45 o 
  -4   3  16       13.37       14.02      3.45 o 
  -3   3  16       23.10       24.19      3.67 o 
  -2   3  16       64.08       62.39      3.88 o 
  -1   3  16       39.01       40.08      3.68 o 
   0   3  16      232.39      236.67      5.24 o 
   1   3  16        1.77       -2.49      3.41 o 
   2   3  16        5.09       12.61      4.01 o 
   3   3  16        7.68        4.99      4.11 o 
   4   3  16       57.40       64.68      4.87 o 
  -7   4  16        0.29       -0.55      4.65 o 
  -6   4  16       11.84        9.95      3.43 o 
  -5   4  16       50.53       49.49      4.07 o 
  -4   4  16       21.54       20.85      3.86 o 
  -3   4  16       44.89       45.64      4.47 o 
  -2   4  16       89.53      100.12      4.29 o 
  -1   4  16       73.72       76.33      4.09 o 
   0   4  16        5.90        3.58      3.95 o 
   1   4  16        0.11       -0.85      3.74 o 
   2   4  16       62.46       63.46      4.56 o 
   3   4  16       38.34       34.22      4.86 o 
  -6   5  16        1.20       -1.62      3.67 o 
  -5   5  16       51.62       52.01      4.34 o 
  -4   5  16        8.70        8.98      3.82 o 
  -3   5  16      144.28      140.74      5.46 o 
  -2   5  16       11.41        6.64      4.51 o 
  -1   5  16       43.34       43.78      4.19 o 
   0   5  16        6.56        0.07      4.23 o 
   1   5  16       73.64       77.75      4.84 o 
   2   5  16        4.81        1.65      4.58 o 
   3   5  16       87.95       91.78     10.79 o 
  -5   6  16        6.69       10.81      4.32 o 
  -4   6  16       59.87       53.41      4.64 o 
  -3   6  16        0.94       -3.27      4.43 o 
  -2   6  16       13.89       20.25      5.09 o 
  -1   6  16       63.05       61.45      4.72 o 
   0   6  16       22.71       14.38      4.90 o 
   1   6  16        4.21       -2.76      5.08 o 
  -7   0  17       26.61       26.49      9.09 o 
  -5   0  17        1.29        8.32      5.33 o 
  -3   0  17       41.77       38.76      5.91 o 
  -1   0  17      110.60      117.21      6.49 o 
   1   0  17       68.63       64.12      6.25 o 
   3   0  17       49.26       52.56      6.56 o 
  -7   1  17        4.40        5.80      5.52 o 
  -6   1  17       48.57       52.99      3.78 o 
  -5   1  17       25.06       25.38      3.83 o 
  -4   1  17       16.82       15.91      3.92 o 
  -3   1  17       88.53      100.62      4.85 o 
  -2   1  17       30.44       26.54      3.62 o 
  -1   1  17       11.85       11.72      3.68 o 
   0   1  17       26.78       20.69      3.77 o 
   1   1  17        3.65       -1.95      4.00 o 
   2   1  17       46.55       42.65      4.98 o 
   3   1  17        7.93        9.98      4.57 o 
  -7   2  17        0.50        2.17      4.85 o 
  -6   2  17        0.08       -0.03      3.39 o 
  -5   2  17       27.37       25.24      4.18 o 
  -4   2  17       83.17       82.53      4.54 o 
  -3   2  17       23.57       24.91      3.98 o 
  -2   2  17       46.50       51.70      4.05 o 
  -1   2  17       15.68       16.79      3.81 o 
   0   2  17       19.08       18.72      3.85 o 
   1   2  17       15.73        8.61      4.21 o 
   2   2  17       81.78       94.71      5.43 o 
   3   2  17       12.23       12.58      4.67 o 
  -6   3  17        1.97       -1.37      3.51 o 
  -5   3  17        1.94       -3.91      3.79 o 
  -4   3  17       48.93       51.47      4.41 o 
  -3   3  17       64.12       72.34      4.23 o 
  -2   3  17        1.03        0.28      3.94 o 
  -1   3  17        0.30       -0.11      3.83 o 
   0   3  17       13.16        9.74      4.05 o 
   1   3  17       78.85       91.15      5.31 o 
   2   3  17        1.20       -6.26      4.91 o 
  -5   4  17       66.00       80.91      4.59 o 
  -4   4  17        1.69        1.62      4.69 o 
  -3   4  17        0.66       -2.68      4.00 o 
  -2   4  17       13.77        9.06      4.27 o 
  -1   4  17       27.25       42.11      4.41 o 
   0   4  17       33.90       30.47      4.37 o 
   1   4  17       20.84       18.74      4.93 o 
   2   4  17       50.05       48.77      5.76 o 
  -4   5  17       25.86       27.69      4.84 o 
  -3   5  17        1.88       -0.86      5.25 o 
  -2   5  17       12.82       17.80      4.75 o 
  -1   5  17       14.37        8.74      5.90 o 
   0   5  17       33.73       38.48      5.38 o 
  -4   0  18      110.92      114.67      7.60 o 
  -2   0  18       34.42       42.47      7.87 o 
   0   0  18        8.22        7.31      6.18 o 
  -5   1  18        8.68        6.70      4.05 o 
  -4   1  18       16.28       13.38      4.30 o 
  -3   1  18        5.68        8.19      4.36 o 
  -2   1  18        1.99        6.37      4.51 o 
  -1   1  18       15.51       10.41      4.04 o 
   0   1  18       56.72       64.26      4.75 o 
   1   1  18      112.25      118.64      6.01 o 
  -5   2  18       29.58       37.93      4.53 o 
  -4   2  18        6.09        8.86      4.35 o 
  -3   2  18        6.81       12.15      4.50 o 
  -2   2  18        2.59        7.89      4.15 o 
  -1   2  18       69.50       72.95      4.73 o 
   0   2  18       20.69       26.75      4.43 o 
   1   2  18        4.36        3.55      5.02 o 
  -4   3  18       16.73        5.64      4.58 o 
  -3   3  18        0.42       -4.69      4.55 o 
  -2   3  18       69.79       69.90      4.70 o 
  -1   3  18        4.90        9.64      4.60 o 
   0   3  18       36.66       34.91      5.03 o 
                                                 
